# Supplementary material for: Identification and validation of P4HB as a novel autophagy-related biomarker in diabetic nephropathy
Source: Front Genet. 2022 Sep 26;13:965816. doi: 10.3389/fgene.2022.965816 (PMC9548632; doi:10.3389/fgene.2022.965816)
Supplement: Supplementary file 3 [file DataSheet2.xlsx]

## Sheet: Sheet1
Gene Symbol	GSM757014	GSM757015	GSM757016	GSM757017	GSM757018	GSM757019	GSM757020	GSM757021	GSM757022	GSM757023	GSM757024	GSM757025	GSM757026	GSM757027	GSM757028	GSM757029	GSM757030	GSM757031	GSM757032	GSM757033	GSM757034	GSM757035	GSM758498	GSM758499	GSM758500	GSM758501	GSM758502	GSM758503	GSM758504	GSM758505	GSM758506	GSM758507	GSM758508	GSM758509
DDX3Y	-0.0618262	-0.41073	5.45603	0.0696263	0.000489	5.87866	-0.224638	-0.227419	-0.277191	-0.000489	0.385072	6.60552	-0.096858	4.71237	-0.14484	-0.146595	5.9308	6.44314	-0.38092	-0.267428	0.171638	5.54761	-0.960421	5.39933	0	3.50618	-0.959349	-0.964333	5.08285	5.5669	-1.05657	-0.977442	-0.599884	4.573
RPS4Y1	-0.280132	0.0554118	6.27044	-0.0249228	-0.537227	5.74784	-0.512143	-0.070436	-0.246092	-1.05128	0.186529	5.10011	-0.467804	3.44516	0.0249228	-0.455191	5.21444	5.16083	-0.487294	0.0254078	-0.0437508	6.14398	-1.44493	4.84186	0	3.18902	-0.409789	-0.624384	4.95024	4.89969	-1.07058	-0.236928	-0.515827	5.55639
EIF1AY	-0.0299342	0.113021	2.87398	-0.120493	-0.252731	4.85913	-0.154158	-0.233116	-0.146722	-0.129761	0.0299342	3.00393	-0.0377176	0.444326	0.0397055	-0.233925	3.98116	4.84384	-0.101771	-0.0756645	0.0612614	2.56067	-0.0975423	2.68965	-0.0135074	0.304638	-0.125715	-0.280225	3.60721	4.51502	-0.112705	-0.100065	-0.0784681	2.1839
GC	-0.0439548	-0.214138	-0.381585	-0.540912	-0.621904	-0.504689	-0.780072	2.99159	0.0439548	0.362377	-0.190952	2.4926	4.06679	0.474486	-0.386419	1.18169	3.39258	6.41651	5.56464	-0.396645	-0.0770588	1.34106	2.17568	0.918983	-1.25362	-0.847585	-1.67901	-0.150948	1.9998	5.12216	3.99609	-1.69246	-1.21736	0
CXCL6	0.473334	3.41729	2.78438	5.21156	5.88014	4.52157	3.15374	3.75479	3.98944	4.72235	-0.408918	-0.270899	-0.320222	-0.434006	-0.549329	-0.47341	-0.66106	-0.517921	-0.479077	-0.521383	0.270899	-0.811145	0.0514879	-0.0683889	0.0824666	-0.164817	-0.267262	-0.195721	-0.279327	-0.233317	-0.145421	-0.165603	0.201569	-0.44775
KDM5D	0.17127	-0.382205	3.08282	-0.233807	-0.280565	3.12169	-0.0256319	-0.123331	-0.079782	-0.434655	-0.0290356	2.22408	-0.162591	2.53724	0.280711	-0.107718	3.31084	3.32884	0.0256319	-0.139284	0.146564	3.15422	-0.259504	1.69124	-0.0470777	2.03813	0.210952	-0.199598	2.64337	2.98105	-0.104695	-0.237127	-0.164983	2.55516
LTF	-1.05422	3.76568	6.23763	4.00345	6.77632	2.45684	3.38388	3.781	3.95185	4.54044	-0.963222	-0.104465	-0.870486	0.104465	-0.655694	-1.38763	-1.21636	-1.14339	-0.971973	-0.360968	0.111457	-1.40023	-0.2482	0.872395	-0.378221	0.732646	0.10833	-0.35574	-0.12646	-0.273629	0.0606947	0.508618	0.738674	-0.582745
FGB	-2.0572	0.556839	-0.0289097	-0.039752	-1.54344	5.06152	0.0289097	-0.350445	3.94685	0.243428	-1.61106	-0.591214	-0.966835	-2.25096	3.66845	3.87213	-0.272547	3.8954	1.58936	-2.02791	0.52461	0.571572	-0.271941	0.120347	-0.471425	-1.04803	4.87383	4.60735	0.362602	4.69372	3.19674	-1.41086	1.32972	1.53784
LEFTY1	-0.80531	-0.65592	1.14788	0.113969	-0.733747	2.16326	-0.859431	-0.660979	-1.19375	-1.19029	0.423181	2.47126	-0.153707	0.00519657	-0.0051961	-0.453133	4.87709	2.38274	1.84684	-0.695241	2.9804	1.64913	-0.442809	2.59128	0.328942	-0.0963511	0	-0.630602	4.93757	2.48859	1.99111	-0.730994	3.02287	1.70975
NCRNA00185 /// TTTY14	-0.379359	-0.0176506	1.88189	-0.111433	-0.327987	1.90191	-0.175318	-0.30494	-0.187007	-0.4822	0.271841	2.20974	-0.210923	1.93992	0.0591483	-0.192029	2.42648	2.236	-0.110251	0.262899	0.0176506	3.59096	-0.418914	2.11667	-0.10133	1.47021	-0.133038	-0.336945	2.48444	2.54882	-0.203037	0	-0.034934	3.43957
C3	-0.305545	3.7983	4.05517	4.96951	5.14715	3.2016	2.30617	2.93031	1.14435	2.71858	-1.5955	-0.400992	0.305545	-0.990922	-0.65338	-0.578907	-0.592075	-0.835076	-0.861439	-1.39701	0.949846	-0.406644	1.25317	0.199083	-0.873349	-0.0373697	0	0.116502	0.0676432	-0.213005	-0.207756	-0.663656	2.15523	0.377464
KCNN2	-0.626168	-0.615365	0.089602	-0.784294	-1.01731	-0.142572	-0.501533	-0.209657	0.595813	-0.225622	0.530722	-0.0311575	4.00478	1.66221	-0.142424	3.48231	2.01696	2.42708	2.56288	-0.211345	0.0311575	1.59916	3.26208	-0.66614	-0.00466728	1.03083	-0.655917	2.87605	1.33238	1.89594	1.82639	-0.71704	-0.621638	0.778899
IGJ	2.14369	0.199265	4.26278	4.68433	5.25558	2.0507	1.58257	3.08678	2.96724	5.57992	-0.760756	-0.539562	-0.947057	-0.706164	-0.49179	-0.199265	-1.1901	-0.958803	-0.80721	-0.824951	0.471732	-1.24747	0	0.0990958	0.0169258	-0.0985556	0.0350227	0.298843	-0.249059	-0.168437	0.105634	0	0.650652	-0.174264
IGHM	1.54564	0.699225	1.71745	6.48296	5.41639	-0.0890746	1.07257	3.8445	-0.413224	2.94267	-1.02336	1.23992	-1.1605	0.0890746	-0.249906	-0.727777	-0.895288	-0.622887	-1.12028	-0.897682	1.75885	-1.08413	-0.138807	2.54325	-0.249795	0.446729	0.64729	0.102386	-0.0965223	0.0975571	-0.149538	-0.344746	2.7191	-0.164905
HLA-DQA1	2.34968	-0.276882	4.29054	5.4502	-0.11041	-0.16763	-0.0231481	3.72467	1.21908	2.6493	-0.0304694	-0.636496	-0.40653	0.0231481	0.403607	1.0737	-0.169422	-0.288389	-0.425289	1.81875	0.746407	-0.284538	-0.306997	-0.439902	0	0.0962925	0.455519	1.19129	-0.0212736	-0.120186	-0.290247	1.88037	0.621224	-0.155382
IGH /// IGHA1 /// IGHA2	1.95936	3.634	4.29341	5.84123	6.88869	3.09575	3.05853	2.79222	1.23436	2.52758	-2.81079	-0.29185	-2.01914	-0.400015	-0.570497	-0.693618	-3.3296	-2.76431	-3.25873	-1.41376	0.29185	-1.85859	0.145799	1.75386	-0.33186	1.97387	1.44834	1.16652	-0.940766	-0.373584	-0.866217	1.18057	2.27215	0.180629
SERPINA3	-0.714385	3.76154	2.82174	2.89975	3.43283	3.04124	0.530932	3.07554	-0.29814	3.5858	-1.29566	-0.175215	-0.883228	0.175215	-0.99727	-0.835984	-0.585488	-0.7872	0.908654	-0.705647	0.781618	-0.851178	0.336796	0.640936	-0.328349	1.03705	0.0205421	0	0.123733	0.0380945	1.9361	-0.0241308	1.81689	-0.091897
SELE	-0.139483	-0.159308	0.232679	-0.0444489	0.806279	3.10296	0.467842	3.01632	0.0215178	1.08951	-0.623898	0.203661	-0.537943	-0.0215178	0.554688	3.61239	-0.360906	-0.0552979	3.79786	-0.220776	-0.189116	-0.377771	-0.434482	0.43689	-0.432908	0.141628	0.531522	3.50396	-0.141171	0.096643	3.84822	-0.0955005	0.00511837	-0.219867
VCAN	-0.327686	1.92744	2.39545	3.93512	3.83313	2.32428	2.70774	3.03003	2.75961	3.72427	-0.973585	0.077364	-0.523888	-0.523136	-0.646034	-0.756965	-0.610683	-0.72941	-0.262609	1.69257	-0.077364	-0.87036	0	0.495077	-0.533242	-0.179444	-0.422039	-0.485189	-0.234828	-0.469131	-0.144223	1.45692	0.0494051	-0.564542
ALB	-0.0319967	-1.17208	1.79136	-1.31864	-1.67237	0.518724	2.10607	-1.35961	-1.31082	-1.56504	5.41347	-0.872691	0.669179	-0.597058	0.0319967	1.55514	4.55526	5.19384	2.23506	-1.28948	3.99493	-0.571664	-0.660453	-2.10842	4.03154	-2.06177	-1.52896	0	3.20359	3.87051	0.590749	-2.78823	2.46633	-2.09082
IGK /// IGKC	0.91623	0.121794	3.22064	6.65521	4.72878	0.162039	0.135576	1.95921	0.553477	4.02992	-0.0305877	0.0305877	-0.245318	-0.234038	-0.610834	-0.264699	-0.192582	-0.36139	-0.569309	-0.413928	-0.508159	-0.338309	0.150926	0.196359	0.105409	0.142362	0.0455318	0.0115232	0.194847	-0.122722	-0.224016	-0.0690412	-0.122722	0.113704
IGLC1	-0.18706	0.00353861	2.22251	5.10302	8.27043	0.0797791	0.744574	-0.696408	0.127141	1.02956	0.109818	-0.0185509	-0.100527	-0.00353861	-0.460395	1.53397	-0.459352	-0.463571	-0.553453	-0.0346932	0.661898	-0.209839	0.038681	0.277152	0.43618	0.153671	-0.311508	1.39661	-0.22579	0	-0.331707	0.0742259	0.781045	-0.0112162
IGKC	0.930542	0.766748	2.95167	4.55432	4.51189	0.801477	1.62249	1.97183	1.1095	3.25605	-0.74823	-0.213463	-0.669134	0.0887661	-0.454443	-0.0887661	-0.510472	-0.518637	-0.633953	-1.2953	-0.152555	-0.412868	-0.363311	0.405064	0.106284	0.606444	0.197487	0.783293	0.048809	-0.35409	0.200329	-0.124231	0.50389	0
LOC101928916 /// NNMT	0.223312	3.264	1.52629	3.18552	2.82649	3.48587	1.80493	4.27212	1.08066	3.0316	-0.357496	-0.200582	-0.68272	-0.532485	-0.441802	-1.04242	-0.721267	-1.23211	-0.699346	-0.210381	0.135134	-0.135134	-0.170095	0.608597	0.135973	-0.0193663	-0.0261006	-0.395675	-0.216247	-0.564374	-0.302039	0.403589	0.556662	0.209715
SPON1	-0.567085	0.677055	-0.324676	2.57547	3.31493	0.00381899	-0.0611057	2.35068	1.14934	3.0458	-1.32404	0.0246181	0.608246	-1.86602	-1.52726	-0.595711	-0.893958	-0.00381947	0.567835	2.7437	-0.409747	-0.966921	1.92109	1.1343	0.0655804	-0.47858	-0.295436	0.56809	0.329641	0.808058	2.01304	3.72364	0.382821	0
HBG1 /// HBG2	-0.585947	6.2457	0.653333	2.65491	-0.748652	-0.276933	-0.977335	0.39787	-0.440272	2.51826	3.46832	0.437825	-0.464782	0.276999	-1.0593	-0.0375643	-0.574913	-0.835672	-0.528755	0.898535	0.0375643	0.701212	-0.0717492	0.556864	4.08074	0.757571	-0.754679	0.0416551	-0.326341	-0.353291	-0.017765	1.10902	0.295955	1.2969
MS4A4A	0.873093	0.934992	3.00745	3.64855	4.02983	1.89663	0.168514	2.77125	1.08259	4.03528	-0.410995	-0.646953	-0.787923	-0.394777	-0.323571	-0.360604	-0.739626	-0.698256	-0.724358	0.341248	-0.450538	-0.168514	-0.0520883	0.0149531	0.0882978	0.0607038	0.183117	0.0343318	-0.0511646	-0.0906315	-0.246865	0.67487	0.280925	0.334985
NEFL	-0.258406	1.93967	-0.0941634	1.94997	0.206921	1.77578	-0.294573	0.99895	-0.0876112	0.450762	0.259811	-0.252902	-0.288667	-0.728699	-0.412568	0.214087	-0.204485	-0.43723	1.63084	4.48275	-0.511324	0.0876112	0.0957565	-0.0329323	0.58085	-0.348003	-0.105346	0.63165	0.244724	-0.0843172	1.70698	4.97828	-0.208509	0.322597
CYP24A1	0.72228	2.19848	0.393425	-1.42227	0.633489	3.20578	-0.0222282	-0.520315	1.7325	3.93628	-0.172189	-0.271949	-0.673211	-0.0868936	0.0222282	0.249947	-0.152391	0.258807	-0.296311	-0.461345	1.74667	-1.52654	-0.0667467	0.156198	0.656166	0.970764	1.13163	1.15588	0.487671	1.10327	0.325424	-0.12353	2.83575	-0.063982
CCL19	0.190514	1.56705	3.59014	5.53167	2.53739	-0.196219	-0.219565	4.26329	0.115771	1.49374	-0.323883	-0.115772	-0.516525	0.433633	0.283411	-0.492202	-0.297753	-0.330435	-0.514871	-0.172201	0.496633	-0.304091	-0.204618	0.163814	-0.037972	0.438471	0.45212	-0.131758	-0.101939	-0.074656	-0.276899	0.0328794	0.810546	-0.0733757
IGHG1 /// IGHG2 /// IGHM /// IGHV4-31 /// MIR8071-1 /// MIR8071-2	2.5024	2.45264	3.40778	5.82751	6.05285	1.07977	3.01528	2.58344	0.858735	4.50261	-2.49728	-0.93119	-1.47455	-2.36453	-2.02388	0.00401592	-1.79386	-2.88775	-2.13597	-2.26353	-0.00401592	-0.838411	0.235179	0.510274	0.00734329	-0.396105	0	2.39837	-0.206523	-0.549624	-0.0812511	-0.256195	2.05792	1.12154
IGKV1-17 /// IGKV1-17	0.436596	-0.294639	3.7024	6.21435	4.30778	0.0520067	0.149776	1.26607	0.260434	1.97294	-0.418537	-0.138509	-0.111954	0.0788631	-0.117209	-0.238524	-0.330764	-0.349347	-0.114725	-0.0520067	0.208062	-0.095295	0.267892	0.00374985	0.131677	0.0934124	0.104556	0.149341	-0.139675	0.271096	0.264279	0	0.155639	0.189911
IGHD	-0.462912	0.158751	1.6612	6.76332	6.62952	-0.329797	-0.235429	0.479141	-0.0450206	-0.193971	0.0638843	0.854079	-0.542864	0.591504	-0.381027	-0.361825	-0.32239	-0.199016	-0.457376	0.288184	0.558196	0.0450206	-0.0247984	1.0711	0.178977	0.833719	-0.18485	-0.159053	0	-0.00374794	-0.0922666	0.555874	0.857066	0.22435
CPA3	0.0408363	2.37047	2.05067	4.40729	4.77602	1.85898	0.365644	0.758902	0.683121	3.8902	0.144448	-0.273521	-0.864264	-0.0408363	-0.441316	-0.634454	-0.462004	-0.86539	-1.08681	-0.475464	-0.591603	-0.701794	-0.145116	0.494417	0.63493	0.667408	0.260194	0.0829859	0.259701	-0.0138989	-0.0315094	0.247664	0.374696	0.0431557
SFN	-0.800452	2.33876	0.63714	1.00521	2.19192	-0.0736432	-1.17232	1.3639	-0.410843	2.37534	-1.64631	3.41192	-1.57291	-1.19392	-1.03355	0.393072	0.0736427	-0.170556	0.517099	-0.260082	1.46432	-1.77316	-0.606394	4.65431	-0.359156	-0.123098	-0.186853	1.60309	1.32159	0.993161	1.7745	0.886986	2.72646	-0.810122
RARRES1	-0.158519	2.66034	1.48515	4.50333	1.27302	2.58269	1.5694	1.79863	1.32114	2.41171	-0.888243	-1.862	-0.196489	-1.34517	-1.64258	-0.0702601	-1.52692	-1.42206	-0.029645	0.258636	-1.07851	0.029645	1.50785	-0.0823464	0.463776	-0.183274	0.156478	1.22773	-0.248383	-0.0821781	1.62678	1.50948	0.475925	1.4146
SFRP1	1.03483	0.528602	-0.120907	-0.0324993	1.9454	2.52981	2.17218	0.778968	-0.994543	0.645055	0.0324993	-0.0416203	-1.68381	-1.06999	-0.350033	-0.233912	-0.387668	-1.64419	-0.600138	0.8709	0.535061	0.566891	-0.197839	1.30221	1.29667	0.367644	0.70471	1.30864	0.975088	-0.32857	0.717459	2.44176	2.12617	2.23406
TNMD	0.415867	2.39862	5.0426	-0.324699	-0.576097	0.963312	1.78322	2.55755	1.86187	-0.180409	-0.216878	1.92441	0.157401	0.730918	-0.220112	-0.338115	-0.279368	-0.37717	-0.399734	-0.0868044	-0.392857	0.0868044	0.422162	1.78516	0.076385	0.753589	-0.155701	-0.0800605	-0.137506	-0.0591969	0.000803	-0.0455809	-0.136786	0.225885
COX5B	-0.821897	0.204104	0.00618839	0.571118	1.91904	-0.00654125	0.611545	-0.837538	-0.335335	-0.452225	1.01539	1.7438	-0.0569611	1.30871	0.490864	-0.00618839	-0.54819	-0.388993	-0.591833	3.2852	1.40173	-0.163144	0.00676727	1.8735	1.21426	1.45487	0.525506	0.0617762	-0.558589	-0.39135	-0.601453	3.4812	1.3381	-0.010211
CCR2	0.285789	1.71992	2.50259	4.95283	3.82198	1.69378	1.74464	2.68525	0.38221	3.35023	-0.0274534	-0.386567	-0.265519	-0.297843	0.0274534	-0.211711	-0.550683	-0.490557	-0.737099	-0.367394	-0.361134	-0.219797	-0.212652	-0.220193	0.0793076	-0.258263	0.0149059	-0.0570726	-0.304207	-0.37862	-0.565644	-0.296433	-0.184655	-0.280593
TNC	-1.03636	2.67612	2.51085	3.67793	4.07141	3.38914	2.7609	2.89627	1.15353	3.11751	-0.19183	0.19183	-1.1957	-0.762039	-0.816308	-0.704175	-1.13274	-0.828974	-1.19966	1.06624	-1.03674	-0.999233	-0.36213	0.124144	0.245687	-0.275911	-0.173776	-0.103909	-0.346834	-0.301182	-0.55601	1.3025	-0.359478	-0.351638
SLC16A7	-0.276372	-0.886633	-0.567338	-1.05812	-0.907831	0.166731	-0.320228	-0.135431	-0.999078	-0.0496383	-0.0364876	1.37277	0.271404	-0.0116968	0.56238	0.768812	1.32347	0.512222	1.44259	2.71857	0.0116968	1.382	0.432984	1.63866	0.322288	0	0.519042	0.855214	1.38204	0.551524	1.52999	2.73994	-0.161728	1.2786
	0.0457082	-0.18722	1.48785	3.58548	7.79027	-0.32093	-0.465502	-0.142281	-0.384639	-0.365404	0.412762	0.331687	-0.0457082	0.60425	-0.15987	0.543067	-0.132936	-0.10538	-0.123416	0.0507269	0.596421	0.0749903	0.100799	0.48707	0.440394	0.680618	0.17338	0.113804	-0.0237246	0.0596962	0.0686741	-0.0673737	0.793661	0.233569
CD52	-0.0730462	2.72895	1.74008	5.22045	2.64487	-0.0736184	-0.100942	3.06364	0.560561	2.50927	0.0760012	0.072876	-0.160134	0.138366	-0.290711	-0.381782	-0.16737	-0.452624	-0.455362	-0.072876	0.260524	-0.24682	-0.0968981	0.34016	0.128946	0.162558	-0.0813422	-0.270786	-0.105371	-0.249694	-0.363482	-0.15291	0.30375	-0.0224605
TMEM30B	0.601138	-1.13314	0.115732	-0.960026	0.947882	1.25065	-0.0319381	-1.03115	-1.35791	1.19352	-0.796943	-0.221368	-0.0588527	-1.21732	0.0319381	0.841689	0.878337	1.19634	1.47186	2.06182	-1.67667	-0.247026	0.947288	0.613668	-0.0583172	-0.326353	0.781703	1.95699	1.92275	2.26085	2.59923	3.27009	-0.445989	0.699248
GDF15	-0.191803	-0.663493	0.644537	-0.219313	3.34254	0.381946	-0.159512	-0.378058	-0.0493464	-0.818634	-0.559514	-0.0386047	-0.590865	0.0386047	0.616286	2.24587	0.788923	0.0563064	1.73169	2.01139	1.1163	-0.350313	-0.55846	0.138517	-0.720674	-0.0119309	0.664814	2.22475	0.518942	0.185737	1.6791	2.30259	1.07781	-0.467432
VDAC1	2.17778	-0.982464	1.04992	-0.908974	-0.967127	2.85109	2.68316	-0.767909	2.27245	2.22995	0.301958	-0.378345	-0.429865	-1.46576	0.755495	-0.264886	-0.00674248	0.00674248	0.270479	-0.916892	-0.142379	1.01161	0.334909	0.535703	1.23196	-0.801605	1.39716	0.436543	0.740665	0.700616	0.987079	-0.351023	0.58379	1.80601
GPM6A	0.0284071	-1.04988	-0.671675	0.327862	1.79135	-0.82966	-1.1242	0.16855	-0.940156	1.02688	-0.784668	-0.0284071	1.8575	-0.741519	-0.796343	0.894993	1.01178	1.56347	3.20164	1.5531	-0.921759	-0.568113	2.05731	0.410704	-0.378627	-0.768759	-0.380334	1.35315	1.48839	2.00871	3.69419	2.03806	-0.474717	-0.0612473
SIM2	-0.0451379	-0.0019002	-0.442657	-0.428536	1.64511	-0.290526	0.0019002	0.445554	-0.0833411	1.0732	-0.305638	0.453471	-0.014708	0.162583	-0.354204	0.194248	0.237744	0.287069	1.17199	4.18285	-0.155974	-0.0954976	0.0204148	0.69111	0.32224	0.439387	-0.023581	0.506146	0.505637	0.434191	1.0551	4.4332	-0.129424	0.00415754
COL14A1	-0.099339	-0.0251699	0.734855	1.78895	2.18	0.0818076	0.159717	2.78832	0.918242	2.87218	0.0196934	0.592961	-0.110983	-0.0196934	-0.494933	-0.0466108	-0.0860143	-0.057014	-0.356767	2.948	-0.490828	-0.38311	-0.0536594	0.615272	0.0492754	0.01965	-0.258699	0.0448127	-0.0374069	-0.0120845	-0.156397	3.06953	-0.263244	-0.0754576
GADD45G	-0.274852	-0.477147	-0.890735	-0.657553	-1.58307	-0.179687	-0.00458479	-0.201463	-0.00478935	-0.615193	0.573356	2.03954	-0.676064	0.00458527	1.34354	1.81588	0.987273	0.124713	0.739985	0.996238	3.26027	2.82228	-1.31812	1.40555	0	-0.793073	0.596555	1.1574	0.321386	-0.654338	0.0689025	0.521114	2.76542	2.32617
UCP2	0.622997	2.90261	1.77842	2.64144	2.73907	-0.109572	-0.582332	0.989041	-0.0521173	0.875446	-0.390643	-0.316507	-0.816434	-0.0166473	-1.26772	0.0166473	-0.292399	0.759347	-0.0518789	2.74047	1.23458	-0.270102	-0.752604	-0.343097	-0.312334	0.143068	-1.35779	0.12806	-0.266381	0.874294	0	2.81954	1.36491	0.00732708
RBP4	-0.747515	0.131238	-0.915974	-0.0824861	-1.32734	-0.922424	-0.841157	-0.7743	-0.459045	-0.935471	0.849993	2.70624	1.5847	1.44306	-0.0892878	3.19602	0.230162	2.38254	2.65854	0.0824861	0.216587	-0.518863	1.21923	1.88377	0.0724316	0.856348	-0.898469	2.36209	-0.288698	1.70143	1.97721	-0.416903	0	-0.910362
P2RY14	0.51309	0.00470018	1.43921	3.10654	1.84709	-0.0545454	0.330945	1.89746	-0.00470018	2.59952	0.310707	-0.0887957	-0.723303	-0.294745	-0.385843	-0.0386085	-0.0234971	-0.0647325	-0.995566	1.81136	-0.85716	0.0386791	-0.0636015	0.238746	0.98547	0.177214	0.249282	0.32775	0.0271187	-0.0301013	-0.462298	2.78582	0.387173	0.241717
MYH8	-0.0935493	0.369	-1.43404	-0.683159	-1.57835	-1.28603	-1.16927	2.93843	-0.0414939	-0.0125203	0.0365911	0.0125203	3.12066	-0.606946	-0.296105	1.08015	0.262179	1.37902	2.97869	0.703039	-0.159141	1.55345	2.84073	-0.0513892	-0.139935	-0.343246	-0.607238	0.79116	0.192657	1.25911	2.9803	0.371373	-0.496115	1.36082
TAC1	0.363472	1.58935	2.23805	0.522736	3.72658	3.16321	3.52145	0.124614	3.42906	4.20776	-0.770872	-0.461733	-0.124614	-0.899251	-0.907047	-1.05473	-1.00733	-0.708093	-0.640697	-1.27065	0.46393	-1.18139	0.496069	0.297044	0.0552883	-0.145275	-0.105277	-0.311692	-0.245984	0.0394015	0.233613	-0.360526	0.97492	-0.116605
AGR2	0.417189	1.98169	1.93279	2.40011	3.80478	1.51891	0.0712161	2.79049	0.828603	1.76852	-0.0936904	-0.264057	-0.240463	-0.67711	-0.728644	-0.639788	-0.310071	-0.421095	-0.201935	-0.759881	0.546054	-0.0712161	0.137496	0.157143	0	0.21876	-0.22551	0.113056	0.121682	-0.224349	0.142762	-0.136766	0.92145	0.250794
MUC13	-0.699198	0.248475	-0.0152555	-0.759324	-0.456933	1.95001	-0.166965	0.0152555	1.56055	-0.0205426	1.9107	0.0633507	-0.243586	0.474304	-0.286746	-0.55277	3.48237	2.88839	0.592236	-0.1899	0.228251	-0.0242867	-0.440733	0.212141	1.71897	-0.141207	-0.427333	-0.659624	3.17822	2.41693	0.386814	-0.522136	-0.205073	-0.428009
FGA	-0.41701	0.00513315	-0.450798	-0.172602	-0.328626	3.45667	0.00575399	-0.0615044	0.440582	-0.641958	-0.536414	0.359764	-0.192579	1.88459	-0.0240211	1.15013	0.0600734	0.674297	3.81365	-0.215921	0.0221105	-0.00513315	-0.138648	0.323844	-0.41973	1.57615	0.118855	0.872837	-0.0362434	0.570256	3.68424	-0.299296	0.0226974	-0.0355315
TDGF1 /// TDGF1P3	-0.573221	-0.50599	-0.826597	0.0533261	0.394018	0.940155	-1.39473	-0.385038	-0.19545	0.438825	-0.000392	0.939857	-0.732705	0.000392	0.964043	-0.213369	2.24454	-0.0233388	1.59398	3.47765	-0.644025	0.22462	-0.781626	0.928137	0.22512	0.101595	1.06667	0	2.41191	0.135225	1.67616	3.71404	-0.720204	0.233903
CD163	0.0805893	1.30007	2.55733	3.4146	3.10054	1.36394	0.681672	2.27974	-0.140783	3.25044	-0.567621	0.406461	-0.550727	-0.772856	-0.67123	-0.125818	-0.0421042	-0.543458	-0.682078	0.0421042	-0.265919	-0.553527	0	0.628158	-0.0730047	-0.328821	-0.330135	0.389016	0.503569	-0.00636721	-0.224667	0.305023	0.170043	0.0353503
TNFRSF17	0.168442	0.342537	1.38602	5.04518	5.56555	-0.152588	0.120011	-0.0410631	0.20885	3.89698	-0.613124	0.231471	-0.165826	0.157873	0.0251727	-0.041919	-0.156382	-0.38404	-0.153289	-0.394027	-0.0251727	-0.26766	0.0791144	0.0763111	-0.261558	0.260716	0.0401053	-0.0498037	0.0460205	-0.0936451	0	-0.0663996	-0.0335689	-0.125718
PPP1R1A	-0.250797	1.36445	-0.42791	-0.401424	-0.869911	-0.347003	-0.473284	0.919915	-0.444417	-0.311265	-0.0167146	0.789424	1.33966	0.231591	-0.0598593	-0.247951	0.346351	0.0167141	0.736364	3.11048	0.634435	0.982335	1.13377	0.897644	0	0.105841	-0.0382442	-0.173891	0.293554	0.0460052	0.725174	3.31633	0.649477	1.03527
C1QB	-0.0571685	2.06185	2.61057	4.76529	3.28397	0.475394	0.279336	2.87989	0.057169	1.69968	-0.334059	-0.291838	-0.438438	-0.535662	-0.28419	-1.05017	-1.03087	-1.15184	-1.2102	0.467583	0.698091	-0.628455	0.175996	0.147815	0.0409389	0.0450325	0.208223	-0.00510836	-0.154402	-0.331361	-0.376256	0.890062	1.53866	0.139997
GZMK	-0.190802	0.489443	3.26378	4.47017	3.04055	0.206385	0.769883	1.1754	-0.568634	2.65594	-0.115538	-0.144001	0.148387	-0.203234	0.395448	-0.0990314	0.0990314	-0.149165	-0.174283	-0.288095	-0.153722	-0.544516	0.311797	0.0703073	0	-0.103003	0.412988	0.0583172	0.157143	-0.0191002	-0.149424	0	0	-0.251694
DLK1	0.297467	-0.0240231	2.53937	0.795003	-0.997594	0.163968	-0.143033	0.517464	4.50894	-0.21899	-0.0466003	-0.0568991	-0.258831	2.38545	-0.189179	-0.238232	0.0240231	0.654447	0.0966497	-0.567779	1.60174	-0.343397	-0.0847225	-0.106165	0.0649033	2.56656	0	-0.377938	0.110869	0.524697	0.112138	-0.287704	1.57929	-0.204301
IGLC1 /// IGLJ3 /// IGLV2-14 /// IGLV@	-0.100084	-0.284687	1.52284	4.31554	3.32815	-0.353467	-0.533275	0.64673	-0.355802	0.541984	0.409092	0.063632	-0.489796	2.04742	0.01721	-0.146471	0.144153	-0.193268	-0.125318	-0.235926	-0.01721	0.0586467	0.0154381	0.261154	0.479876	2.61288	0.207855	0	0.0460496	0.102458	0	-0.0509186	0.146197	0.287186
HGF	-0.0211306	0.0211306	-0.058465	2.02614	1.65948	0.967239	0.661773	0.773435	-0.0356216	1.82315	-0.514217	2.23	0.542146	-0.245501	-1.1798	0.287957	-1.16335	-0.628233	-0.609883	1.02336	-0.516549	-0.332599	0.84587	3.61261	0.159853	0.042809	-0.177419	1.09381	-0.434708	0.16285	0.133389	1.60626	0.08529	0.290599
MYH11	-0.0393009	-0.139322	-0.394396	1.76751	-0.254315	0.450519	-0.186937	1.40368	0.0253091	-0.0853553	2.78221	0.603627	-0.0253091	-0.231227	-0.270872	-0.119251	2.43208	-0.416678	0.159037	0.807949	0.839484	0.356097	-0.049201	0.423262	2.25212	-0.385832	-0.0522175	-0.251677	2.09718	-0.45101	0.0207076	0.556031	0.501101	0
CYAT1 /// IGLC1 /// IGLV1-44	1.39724	1.71893	2.97183	4.98884	4.90374	0.969944	2.15485	2.20463	0.651166	3.41598	-1.42386	-0.815578	-1.4046	-1.29805	-1.20542	-0.483977	-1.78907	-1.81413	-1.6773	-1.07871	0.483976	-1.7078	0.265143	0.557667	0.0541415	-0.122971	0.0662851	1.02833	-0.339139	-0.299164	0	-0.0519156	1.6517	0.0906444
GLTP	-0.491071	1.21172	-0.547393	0.368978	1.0939	0.845215	-0.116166	-0.0258303	-0.16563	0.0258303	1.11524	-0.127392	-0.386277	-0.720752	-0.230621	0.828324	0.306733	-0.145661	-0.144464	3.23003	1.79828	0.187501	-0.404175	-0.185671	1.2435	-0.724399	-0.566775	1.01167	0.331692	-0.101023	0	3.28174	1.84187	0.381897
CPNE6	2.9426	-0.393055	-0.782424	-0.450766	-0.680437	-0.400771	3.38639	-0.735507	-0.546473	-0.877594	1.44366	-0.145718	1.2392	0.370911	0.145718	0.419123	-0.484569	1.50281	0.629973	-0.588067	0.846328	0.596473	1.41899	-0.417163	1.58394	0.540295	-0.140103	0.532342	-0.405818	1.62028	0.701821	-0.349069	0.73512	0.665365
LAMP3	-0.0355749	-0.0362101	2.61928	3.27388	3.48186	-0.139167	0.180594	2.53469	0.0806894	3.4523	-0.623112	-0.212485	-0.356163	0.330779	-0.171486	0.258439	0.0355749	-0.126554	0.173737	-0.149673	-0.225332	-0.0710259	-0.0683346	-0.00268221	-0.261786	0.414502	-0.300694	0.140467	-0.121173	-0.160929	0.249051	-0.0798283	-0.30359	0.142027
LOC101929272	0.022156	-0.0270233	0.303696	5.26336	4.73618	-0.0390925	-0.311895	0.103705	-0.0329533	3.30055	-0.022156	0.0601666	-0.198761	0.565449	-0.203136	-0.318596	0.116422	0.230489	-0.0336785	-0.0855627	0.317546	-0.242915	-0.17011	0.109987	0	0.474935	-0.114091	-0.191404	0.185759	0.125225	-0.000131	-0.144727	0.191946	-0.16124
AGXT	0.580165	-0.00363302	-0.705997	-0.814788	-1.0109	0.417651	0.959408	-0.724087	-1.2465	-1.05494	-0.733595	-0.24911	2.95428	-0.313716	0.149762	0.304218	1.95224	0.0036335	0.721069	-0.747536	1.43026	1.861	3.51824	0	-0.639661	-0.182053	0.27199	0.308429	2.2367	0.0986528	0.924259	-0.598014	1.73228	2.36161
CYP2E1	-0.0291886	-0.529349	-0.201212	0.369905	-0.250653	-0.279696	-0.405659	0.236182	0.0722289	-0.133921	-0.257309	-0.0530686	3.77538	0.642835	0.0430026	0.11762	1.89417	1.51679	-0.120266	0.184384	0.0291886	-0.547489	3.89827	-0.107476	-0.157086	0.387146	0.0445871	0.45682	1.92745	1.44103	-0.141996	-0.0748053	0.0263691	-0.227815
PTGER3	-0.0140691	-1.03652	0.0292077	-1.10676	-1.15859	0.385294	-0.461793	-1.09333	-1.36209	-0.967805	-0.462021	0.0140691	-0.226793	0.0983558	0.766086	0.994695	0.634865	0.698874	0.88966	3.18506	1.06109	-0.0362053	0.157429	0.456509	-0.361933	0.196786	1.36899	1.70543	1.15505	1.22573	1.2789	3.65151	1.48891	0.339136
NFIB	0.360533	0.477535	-0.644353	-1.847	0.100956	1.58755	1.8185	0.110846	1.47343	1.91852	-0.523459	-1.40361	-0.100956	-1.62427	-0.332356	0.197507	-0.837934	-0.853604	-0.411931	-0.856556	1.46068	0.293982	1.49061	-0.0808649	1.10073	0	1.03434	1.78667	0.865375	0.564847	0.910496	0.486991	3.08475	1.76735
C1QA	-0.747982	1.75631	2.19618	3.97771	2.5895	0.573098	0.562164	1.93981	-0.582734	1.16011	0.445867	0.034142	-0.492758	-0.162565	-0.770001	-0.489385	-0.502423	-0.91052	-0.632246	-0.034142	0.133729	-0.0660496	0.214041	0.687375	1.36123	0.804371	-0.0494585	-0.0682173	0.126838	-0.292278	-0.248828	0.171761	0.486027	0.12833
TOX	0.179563	-0.378816	0.494187	0.655215	0.72811	0.583917	-0.388082	-0.170156	0.92681	1.44903	-0.139006	1.43919	-0.628072	0.139006	-0.901144	-0.369389	0.756276	-0.285813	-0.392088	1.35815	-0.142641	-0.147784	0	2.64425	0.259225	0.293349	-0.138403	0.418471	1.64023	0.554757	0.239227	2.08701	-0.00577211	0.51039
CCL5	-0.226266	1.29941	1.10952	5.39275	3.87653	0.38667	0.431926	2.10745	-0.0245938	1.45362	-0.392651	-0.319229	-0.471525	0.183907	-0.330544	-0.179418	-0.198319	-0.203239	-0.175033	0.0245938	0.124023	-0.188434	-0.299759	-0.362263	-0.267608	0.236506	-0.0343189	-0.0113811	-0.172569	-0.024888	0.00376177	0.133792	0.284249	-0.00359154
TRBC1	-0.186659	0.996705	1.71574	4.179	2.88638	0.39502	0.716566	3.01936	-0.00605679	1.65124	-0.271952	0.110771	-0.0241055	0.0889134	-0.049962	-0.282779	-0.377587	-0.55716	0.00605679	-0.198599	-0.20538	-0.150414	0.116224	0.331007	0	0.25474	0.0692916	-0.102919	-0.0500574	-0.296986	-0.253868	-0.184616	-0.121365	-0.0623651
CXCL2	-0.72958	-0.137258	-0.0472298	-0.376627	1.62943	0.324433	0.293792	1.56508	-0.297658	0.908336	-0.395638	2.54312	-0.566183	-0.683534	0.0472298	2.09967	-0.56983	-0.160974	1.34541	3.06179	0.0511365	-0.758265	-0.829028	2.31636	-0.692807	-0.929325	0	2.13198	-0.782876	-0.22562	1.21423	2.86325	-0.28073	-0.784501
GLIPR1	0.0201678	1.03773	2.57918	3.90733	3.2998	0.260818	-0.0359278	1.92421	-0.0201678	2.74975	0.407723	-0.335434	-0.102538	-0.191409	0.0590949	-0.225281	-0.355637	-0.423044	-0.620827	0.197093	-0.174346	-0.6738	-0.208394	-0.15008	0.428672	0.131847	0.208667	0	-0.036006	-0.062839	-0.28281	0.405489	-0.298965	-0.291158
GZMA	0.188379	0.9903	2.8667	5.68319	3.37076	0.375623	0.72401	1.82066	0.617773	3.06554	-0.123013	-0.58932	-0.786531	-0.510367	0.0230923	-0.7296	-0.611527	-0.468555	-0.602047	-0.131091	-0.0230923	-0.688202	-0.21905	-0.172523	-0.119882	-0.228994	0.0765605	-0.250709	-0.246103	-0.0965424	0	0.0667658	0.10181	-0.250709
SOX4	-0.266926	0.166169	-0.0304613	0.57194	1.70375	-0.248325	-0.170855	-0.138389	0.431818	0.128704	-0.106931	1.53162	-0.199434	1.41424	-0.110065	0.0589533	0.0273838	-0.192445	-0.348976	1.55831	0.37827	-0.0273838	0.133924	2.21902	-0.0697622	1.86385	0.183088	0.44463	-0.16018	0	-0.0506115	2.19717	0.437584	-0.266325
RPL37A	-2.04194	0.640365	-1.06314	-0.00483465	2.24224	1.1965	1.82225	-0.646436	0.0848479	0.289965	1.74757	1.60764	-0.544713	0.00483417	-0.599236	-0.319927	-0.917204	-0.633571	-0.36058	1.60061	0.939657	-0.510198	-0.162288	2.16026	2.50538	0.276977	0	0.172264	-0.378154	-0.209582	0.126128	2.39512	1.5269	-0.0471807
CASP1	0.779929	2.49352	2.76801	3.49191	3.2883	2.13528	1.8392	1.9815	1.55031	3.33577	0.120951	-0.575213	-0.694311	-0.561328	-0.970645	-0.131302	-0.756574	-0.530055	-0.713644	-0.120951	-0.704793	-0.200093	-0.512476	-0.494244	0	-0.535661	-0.667551	-0.153174	-0.769138	-0.427522	-0.574718	-0.06774	-0.379957	-0.360202
IGKV1-37 /// IGKV1-37 /// IGKV1D-37 /// IGKV1D-37	0.42036	-0.515488	1.69489	5.44804	3.40586	-0.138832	0.000248	0.297633	-0.00286484	1.95089	0.131187	0.110071	-0.0527449	0.129465	-0.000248	-0.172717	-0.174009	-0.0103722	-0.324579	-0.032836	0.100141	-0.684109	-0.0095129	0.5769	0.114075	0.167562	0.213253	0.0725842	-0.0531836	0.120862	0	0.016921	0.303262	-0.235816
HBD	-0.0638251	6.70301	0.165946	3.09592	-0.845707	-0.0389547	-0.426935	0.148081	0.208568	3.7752	0.668467	-0.365601	-0.0665569	0.776153	0.034277	-0.292345	-0.0265512	0.0265512	-0.680596	-0.129878	0.170694	-0.228764	-0.100298	-0.404234	0.774524	0.783456	0.00240803	-0.37065	0.0413504	-0.0140862	-0.554252	0	0.0745053	0.00841427
ETV1	1.15164	1.33605	0.952343	-0.0623627	1.93004	1.32161	0.114171	-0.0797439	2.07887	2.81037	-0.139619	0.21699	-0.304802	-0.443902	-0.000649	0.582695	0.000649	-0.112548	-0.463775	-0.487601	-0.871194	-0.81878	0.0406737	0.615919	0.446326	0.0384741	0.714191	1.59478	0.515807	0.380491	-0.0945654	0.173028	-0.0652237	-0.23162
L1CAM	-0.642572	0.360805	-0.181537	0.11108	2.01714	-0.11108	-0.50203	-0.290613	-0.937035	0.228811	-1.36455	0.67027	-0.426001	0.252161	-0.703742	0.605576	0.768143	0.542726	1.0511	-0.221606	1.11989	-0.45882	0.16182	1.6302	-0.500198	1.0921	-0.135959	1.262	1.69136	1.31464	1.78559	0.543188	2.08882	0
STAP1	-0.135114	-0.610943	0.259145	0.794946	-0.524514	0.351754	-0.749465	0.317596	-0.403169	0.359978	-1.17418	-0.529048	-0.505865	-0.326116	1.04192	0.897791	0.191235	-0.02286	0.02286	3.10009	-0.504696	2.05255	-0.270015	-0.163469	-0.635494	0.0875292	1.36539	1.38105	0.402889	0.267458	0.423508	3.62808	0	2.37761
IGKV1OR2-108 /// IGKV1OR2-108	0.373126	0.00549984	2.16021	4.79609	2.92427	-0.206109	-0.208209	0.25905	-0.00549936	1.67274	0.00888872	0.11926	-0.0447888	0.902719	-0.367091	-0.382698	-0.112962	-0.296353	-0.314984	-0.391454	0.107462	-0.125044	0.335636	0.188792	0.35086	0.675532	0.370544	-0.0120969	0	0.00123358	-0.25486	-0.0672665	0.246798	0.0205626
CYP3A7 /// CYP3A7-CYP3AP1	-0.0103183	-0.70269	-0.921979	-1.28578	-1.01048	-0.110732	-0.182312	-1.34791	-0.054327	-0.443861	1.21417	0.0103183	1.84467	0.367317	0.375403	1.73268	1.39416	2.3338	1.69239	-0.955869	0.689834	1.30811	1.51754	-0.464255	0.779582	-0.124021	0.307684	1.37998	0.938482	1.71318	1.05461	-1.14038	0.00173521	0.760673
CH25H	-0.309089	0.750436	1.12116	1.39473	1.46283	-0.158479	-0.075592	1.60329	-0.039793	2.0523	-0.464326	0.0910006	-0.0822105	-0.497595	0.0725036	1.06702	-0.32809	-0.54137	0.039793	2.39868	-0.0443449	-0.363649	0.0713549	0.0670872	0.144356	-0.339147	0.134217	0.950078	-0.0477395	-0.357257	0.335425	2.5075	0.210679	-0.192261
ANK3	-0.698663	0.00542736	1.50574	-0.114648	-1.01378	0.00804901	-0.0896835	-0.554736	0.0910282	-0.460963	-0.122425	1.89357	2.39271	0.40899	0.233891	1.4357	-0.0971689	0.4402	0.676447	-0.564623	-0.00542736	-0.651144	2.69683	2.24961	0	0.724774	0.261401	1.6124	0.208662	0.389674	0.860492	-0.397227	-0.148987	-0.544133
CD3D	-0.465887	1.27692	1.28172	4.25097	1.81917	-0.191155	0.0469351	2.04971	-0.110876	1.43987	-0.211021	0.141992	-0.0469351	0.0668483	-0.519294	-0.369864	-0.0731316	-0.363889	-0.537721	0.305978	0.872284	-0.432992	0.166662	0.32582	0.289813	0.60557	-0.167508	-0.175759	0	-0.203462	-0.253294	0.510216	1.30188	-0.0166616
PMAIP1	0.00322771	0.130779	-0.377009	0.00732088	1.39712	1.14242	-0.00322771	0.871443	-0.597299	1.33782	-0.168778	0.809504	-0.418124	-0.566195	-0.957583	1.33017	-0.89002	-0.688795	1.52514	3.15294	-0.284696	-0.65775	-0.0133705	1.04301	0.0610962	-0.152056	-0.293641	1.81478	-0.311273	-0.165485	1.58467	3.22152	-0.17616	-0.0988626
LOC101928620 /// POU2AF1	0.832125	0.924439	1.3862	6.20142	7.43268	0.103458	-0.072526	0.0555325	0.994777	4.12942	-0.0555325	0.248726	-1.12602	-0.340967	-0.777429	-0.795014	-0.899414	-0.759567	-1.15371	-0.146733	0.206583	-1.05972	-0.625133	0.443874	0.0777068	-0.0773787	-0.314341	-0.288732	-0.477019	-0.506587	-0.646656	0.018188	0.245822	-0.606748
FBLN1	-0.925828	0.105964	1.30437	1.49974	1.09857	-1.2608	-1.16767	0.910692	-0.105963	1.27852	0.423337	1.07669	-0.249947	-0.562367	-0.154907	0.338551	-0.463388	-0.395109	-0.605566	1.62524	1.50948	-0.598524	0.542367	1.54784	0.60464	0.00409508	0.16423	1.25187	-0.149315	0.0521503	-0.229666	1.92711	1.97765	0
COBLL1	0.530105	-0.155569	-0.37591	-0.129461	-0.640799	-0.589427	-0.359111	0.283425	0.329114	0.871073	0.218954	0.0487614	-0.123644	-0.102501	-0.0278978	0.971658	-0.241347	0.0278978	0.448862	4.11896	0.379591	-0.0747046	0	0.02529	0.273718	0.0877299	0	1.14428	-0.0444846	0.222332	0.399514	4.28267	0.559433	0
CD44	-0.360154	1.19252	0.744464	2.01338	3.36338	0.319141	-0.107949	0.978401	-0.222409	1.90816	0.596371	-0.040204	-0.0781469	0.040204	-0.245364	0.477156	-0.296038	-0.313902	-0.309018	0.493887	-0.231208	-0.272354	0.268228	0.346704	0.879294	0.162159	-0.00992489	0.537536	0.00922441	0.0158572	0	0.426399	0.17065	-0.108678
WFDC2	-0.327621	2.63489	1.87009	2.92876	1.97503	0.800859	0.39047	2.04374	0.451036	1.41106	-1.6342	-0.451056	-0.593409	-0.458625	-0.880764	-0.500668	-0.316387	-0.464455	-0.120964	0.120964	1.00895	-0.398372	-0.0382719	0.0819359	-0.974082	0	0.0548029	0.20155	0.33357	0.207628	0.324073	0.673858	1.79658	0.184282
CTAGE5	0.228975	-0.340526	-0.0736408	-0.886217	-1.20139	1.03972	1.14261	-1.15129	1.49001	0.0736408	-0.484597	0.864198	0.791915	-1.00097	-0.158185	2.03635	0.884201	1.61385	0.66485	-0.631499	-0.214458	-0.336817	1.08377	1.30283	-0.0709453	-0.587021	0.0993428	2.31941	1.31358	2.07661	0.890372	-0.383677	-0.0562582	-0.0224223
ASPN	0.691847	-0.0871725	1.70383	1.59823	-0.481943	-0.117506	-0.576706	0.024775	-0.308528	2.0995	1.01022	0.5632	-0.103124	-0.336888	-0.546289	1.29621	-0.495151	0.489984	-0.060142	2.17291	-0.0247746	0.0462828	-0.349473	0.436165	0.999364	-0.380107	-0.648666	1.48802	-0.307639	0.486136	-0.226724	2.46765	-0.278752	0
ADH1B	-0.626931	0.716817	1.61397	1.6522	1.92305	0.33758	-0.313073	1.3412	-0.049962	3.50031	1.44022	-2.38397	0.049962	-1.8893	-1.73969	1.30884	-2.16077	-1.07906	-1.50739	2.55495	-1.81033	-1.36937	1.28592	-0.434564	3.09492	-0.40349	-0.104452	2.96583	-0.670418	0.310373	0.153922	4.46551	-0.0895996	0.151182
MIR4691 /// MIR7113 /// NDUFS8	0.370997	0.737724	-0.0485077	-0.00106621	-0.374854	0.264369	0.766288	2.29594	-0.55604	-0.496644	0.759211	-0.0456538	0.959248	-0.465784	-0.118328	-0.353203	-0.0451899	0.00106621	-0.476868	0.851631	0.326464	3.09748	0.937725	0	0.772531	-0.271404	-0.143281	-0.402172	0.0439115	-0.0322652	-0.333937	0.794731	0.429121	2.95347
MZB1	-0.439156	0.491701	0.351285	4.76473	4.36724	-0.544415	-0.653119	0.278147	-0.387218	1.53357	0.495848	0.690239	0.147503	0.0131874	-0.0131874	-0.329115	0.239416	-0.263003	-0.267838	-0.435008	-0.225338	-0.457896	0.310883	0.980513	0.64017	0.321097	0.0551739	-0.00181246	0.360554	0.186005	-0.0409079	-0.188725	0.119431	-0.0248656
TFAP2B	-0.526044	-0.00393105	-0.731847	-0.990113	0.00393105	-0.232275	-0.377668	0.832583	-0.218345	1.49705	-0.0416021	-0.317042	-0.284766	-0.247445	0.0379791	0.690973	0.858139	0.116496	0.823179	1.89059	0.975258	0.333207	0.0579805	0.0789595	0.338825	-0.0432157	0.279328	0.987441	1.19928	0	1.24696	2.34622	0.907536	0.584322
HLA-DQB1 /// LOC101060835	1.10495	0.559656	-0.200696	3.59532	3.00219	-0.981834	2.2497	-0.673791	1.01688	-0.162293	-0.0798712	1.19043	0.127216	0.198655	-0.298641	-0.180626	0.0798712	-0.299499	-0.203438	-0.0890546	-0.523089	1.1558	0.0945644	1.37692	-0.0291152	0.196845	-0.220138	-0.331747	0.059485	-0.223568	0	-0.127067	-0.579747	1.25002
CHGB	0.392693	-0.330335	-0.521129	-0.850126	-0.395472	-0.182762	-0.343403	2.02157	-0.0514708	0.0514703	-0.634732	0.494136	-0.400426	0.519606	-0.243	0.463355	0.814657	0.954527	2.48313	1.30425	-0.468236	1.75878	-0.535195	0.38016	-1.00269	0.378195	-0.110435	0.370815	0.493935	0.779981	2.29266	1.24632	-0.605778	1.526
TMEM100	-0.316721	-0.479797	-0.580058	0.561972	1.08887	0.411225	-0.0908956	0.0510921	-0.00362778	0.750862	0.00362778	0.711236	-0.02005	-0.413585	-0.0247989	-0.247526	2.04722	1.83032	-0.161492	0.502548	-0.283654	1.00475	0.0435596	0.976522	-0.0831637	-0.347983	-0.0859828	-0.0810332	2.03002	1.92958	0.0672488	0.542119	-0.360656	1.03995
COL15A1	0.938577	0.124817	0.746257	3.679	4.94753	1.48171	0.885528	1.45395	0.446348	1.93739	-0.124817	-0.397102	-0.748019	-0.742167	-0.691608	0.88071	-0.454399	-0.421014	-0.291586	-0.615984	-0.477917	-0.844505	-0.259665	0	-0.128804	-0.0290775	-0.187705	1.07362	0.0911841	0	0.100595	-0.0835924	-0.00641537	-0.330287
EGF	-0.007411	-1.38918	-0.521646	-1.77715	-2.81804	-0.730781	-0.0558424	-1.18288	-0.962486	-0.733548	0.908165	0.537784	0.690737	0.007411	2.34402	1.51678	1.34639	1.90976	2.17986	3.23271	-1.20301	1.0153	0.218935	-0.129951	0.284868	-0.469892	1.66852	1.21588	0.848719	1.2527	1.43284	2.49508	-1.37857	0.204264
RASGRP1	-0.231579	-0.254141	0.407505	1.89964	1.42669	-0.392613	-0.048708	0.292609	0.146545	1.33728	-0.449336	-0.164042	0.0213895	-0.288367	0.855747	1.51108	0.051085	-0.021389	-0.419298	-0.0529294	1.26639	-0.153886	0.225586	0.123551	-0.124182	0.03091	1.03156	1.80928	0.210782	0.288246	-0.155329	0.147014	1.50417	0.076076
STC1	2.29101	-1.51578	-0.708393	-1.53873	0.462131	1.13971	0.117361	-2.30859	-0.649714	0.0452528	-1.10123	1.01835	-2.21392	0.0996561	-0.338234	0.0480757	-0.0452528	0.565005	-0.07932	1.32236	2.29515	-0.999983	-1.11413	2.01433	0	1.31478	0.977159	1.16884	1.05799	1.70467	1.13861	2.3982	3.36733	-0.0725212
ZNF814	1.76837	-0.280729	-0.125261	-0.43027	2.36613	1.59304	1.63568	-0.00660038	0.375827	1.41213	-0.130539	-0.217661	-0.362358	-0.205414	-0.358468	0.193455	-0.0617495	0.00660038	0.0808573	1.0819	1.67807	-0.491149	-0.271831	-0.0724435	0.0455241	-0.144218	-0.132489	0.220304	0	0.058341	0.119336	1.10109	1.60797	-0.230653
FCER1G	-0.00763035	2.1682	1.65574	3.25828	1.97168	-0.0611048	0.00763035	1.48794	-0.258901	1.08997	-0.245018	-0.0434294	-0.178267	0.228645	0.00872755	-0.253546	-0.101027	-0.220734	-0.271018	0.725219	0.751499	-0.224856	-0.173149	0.0988669	0	0.146844	-0.032238	-0.145456	-0.133129	-0.215568	-0.269311	0.668057	0.508473	-0.131537
LSM4	-0.599886	0.587235	-0.202345	-0.232685	0.348121	-0.104696	0.320059	-0.539701	-0.205116	-0.440436	0.104697	1.85417	0.826431	1.56773	0.325079	0.402079	-0.141891	-0.300171	-0.273056	1.65061	0.898942	-0.158544	0.745913	1.80958	-0.104953	1.6021	0.174644	0.245176	-0.178659	-0.372279	-0.196751	1.65453	0.857497	-0.129815
PLK2	1.46516	1.52597	0.944672	2.90944	1.66202	3.23487	1.10719	3.00992	2.90224	2.62204	-0.0517774	-0.00407743	-0.73478	-1.58587	-1.12822	-0.103676	-0.198436	-1.00145	-0.0375257	0.00407696	-1.1296	-0.222106	-0.36059	0.0710683	-0.0347557	-1.10304	-0.574112	0.0173912	-0.110405	-0.825213	0	0.114422	-0.600918	0
NR1I3	0.225195	0.0133581	-0.182315	-0.692748	-1.34968	-0.428055	-0.0361075	-0.581818	-0.273528	-0.574758	-0.471559	0.706844	1.95235	-0.0133581	0.204782	0.234295	0.817721	0.80661	1.39724	-0.621892	1.32579	1.42379	2.10853	0.849133	-0.55948	-0.0994334	0	0.172668	0.877428	0.7568	1.48226	-0.433951	1.38319	1.35658
NR4A2	-0.125649	-0.13804	0.151189	-1.26172	-0.712925	-0.915534	-0.457521	2.91888	0.221035	-0.307741	-0.00483036	0.282084	-0.4133	-0.186193	0.706255	2.10057	-0.471905	0.00483036	0.316139	2.87766	0.830047	0.854142	-0.405902	0.120621	-0.0757694	-0.224469	0.84974	1.91549	-0.410334	-0.147839	0.161815	2.5394	0.527054	0.647399
LTB	-0.378508	1.84798	1.33336	3.31909	2.40305	-0.104413	-0.144751	1.66321	0.228954	1.30136	0.25329	0.43278	-0.184149	-0.129074	-0.214172	-0.580501	-0.456212	-0.608532	-0.644394	0.104413	0.690674	-0.250906	0.0962386	0.898199	0.56833	-0.0643434	0.00666189	-0.324068	-0.243658	-0.258685	-0.317403	0.447805	0.981884	0
KLK1	-0.101286	-0.445356	-0.0330949	-0.845402	-0.583475	-0.29411	-0.386251	-0.72755	-0.415315	-0.798704	0.0330954	1.04098	0.382015	0.961707	1.29424	0.260581	1.5336	1.27421	0.56313	-0.0766373	1.36151	2.22138	-0.282735	0.787986	-0.170492	0	1.0006	-0.00368881	1.38122	0.448788	0.250768	-0.336234	1.16765	1.19861
IGLL3P	0.11327	1.00483	1.37581	3.65083	3.83878	0.168123	1.06504	1.08382	0.0127635	1.89824	-0.0254469	-0.012764	-0.198751	-1.43363	-0.977161	-0.231188	-0.663896	-0.637338	-0.292552	-1.09306	1.09946	-0.826747	0.368811	0.921856	0.458684	-0.696558	-0.21495	0.296772	-0.168692	0.0100827	-0.018218	-0.232146	1.9331	0.0411601
DPT	0.144608	-0.300958	0.966976	-0.0812593	0.00400543	-0.607025	-0.0424891	0.413662	0.467381	-0.00400543	-0.059164	-0.0331364	-0.0586739	0.792794	0.244485	0.126161	-0.208881	-0.085865	-0.0175304	3.15117	0.422857	0.358937	-0.0248508	0.276826	0	0.741788	0.684462	0.25051	0.0666733	-0.0142307	0.0784283	3.09248	0.359	0.49446
ELF5	-0.293823	-1.45812	-0.201169	-1.27255	-1.55213	0.449004	-0.0670667	1.91951	1.49321	0.96053	-0.178738	-0.539065	0.0670662	-0.537449	-1.3898	0.766041	-0.563343	0.540416	0.521386	2.94093	0.450576	0.301807	0.63877	0.0302391	0.243597	0.258492	-0.443258	1.46086	0.032969	1.04535	1.13357	3.2864	0.749465	0.747942
IGLL5	0.275713	-0.211808	1.60935	5.58111	2.08603	-0.00623989	-0.0359459	0.60309	-0.0215101	0.641706	-0.356865	0.386475	0.00623989	0.614898	-0.0564327	-0.157484	-0.459651	-0.337463	-0.488737	0.235397	0.077199	-0.407895	0.193271	0.32115	0	0.901333	0.117013	0.276891	-0.0618248	0	-0.0530605	0.450321	0.0691652	-0.270235
SLC44A4	1.81234	-0.0296659	1.75981	-0.802808	-0.411047	1.6514	1.22877	0.943183	0.665301	1.08547	-0.154879	-0.772538	-0.325361	-0.651519	-0.417479	-0.134197	-0.17926	0.527825	1.29147	-0.450654	0.0296659	0.94448	0.0183411	-0.39871	0.187434	-0.167115	-0.103402	0.149468	0.266	0.712037	1.67962	0.118433	0.237017	1.16796
TSPAN1	1.56125	0.532532	1.59237	-0.195108	-0.813186	1.29172	1.47291	1.15135	0.475845	1.38372	-0.842901	-0.402045	-0.499046	-0.994138	-0.00938511	-0.64396	-0.613588	-0.17806	0.00938511	-0.978419	0.61803	1.79648	0.405641	0.544396	-0.0838423	-0.317744	0.566888	0.117674	0.0737801	0.470324	0.603882	-0.441334	1.31136	2.4621
EPB41L1	-0.22235	1.47197	-0.243842	-0.0174885	-0.26792	0.725444	0.558497	-0.0486808	0.879153	-0.142821	-0.553422	0.162837	-0.00639916	0.537099	0.291536	-0.0351152	0.15659	-0.444194	-0.0929217	0.00639916	2.02102	0.644325	0.153491	0.390175	-0.318465	1.08418	0.584022	0.267657	0.34376	-0.0890436	0.202271	0.327233	2.37141	0.724579
HOPX	-1.3011	1.37971	2.54691	3.27447	5.1404	1.3381	1.46311	1.55341	0.942836	3.89133	0.429085	-0.499404	-0.920224	-1.11813	-1.08795	-0.429085	-0.935895	-0.823005	-0.7264	1.90451	-0.998918	-1.0029	-0.377265	-0.282703	0.698535	-0.24992	-1.13273	-0.1373	-0.742937	-0.622426	-0.336771	1.97944	-0.422917	-1.01088
CD27	-0.0344176	0.00833893	0.433592	2.36028	2.6525	0.0293393	-0.189638	1.18127	0.327708	0.372744	-0.243561	0.538591	-0.13776	0.833972	-0.143431	-0.121029	-0.21438	-0.188079	-0.00833893	-0.0216446	0.699944	-0.0343308	0.0851841	0.577764	-0.0125537	0.852557	0.070684	0.143066	0.067832	-0.0512071	0.291685	0.179351	0.877127	0.190149
MMP7	0.307673	2.63261	3.29283	3.33559	4.18137	2.56613	2.8391	2.89287	1.69247	3.37116	-1.27233	-0.109206	-1.87643	-1.49875	-1.904	0.109206	-1.36245	-2.05867	-0.462406	-0.205346	-0.209888	-1.28197	-1.0837	0	-0.491655	-0.779729	-1.35503	0.899824	-0.625082	-1.31774	0.0691643	0.678587	0.51001	-0.128942
PGLS	0.144787	1.44647	-0.44072	0.517751	0.833737	1.17415	1.18263	1.86134	-0.335662	-0.450161	-0.144787	-0.439771	0.897014	-0.385249	-0.34398	-0.448084	-0.576179	-0.76139	-0.705846	0.88971	0.768688	1.72098	1.44179	-0.172124	0.334956	-0.151207	-0.0310354	0	-0.120245	-0.552496	-0.250254	1.19881	1.06938	2.17791
EPB41L4B	0.319394	-0.896565	0.0994892	-1.20399	-1.0555	-0.105624	-0.399237	0.0621467	0.718604	1.57252	-0.979192	-0.507989	-0.346315	-0.83182	0.732722	0.0756288	-0.0621467	0.560167	0.624856	0.935907	-1.21901	0.51447	0.812965	0.550089	-0.00675392	0	1.90275	1.25503	1.0738	1.68185	1.84431	2.05356	-0.0951991	1.6459
ACACA	-0.0380039	-0.188934	-0.0926495	-0.252617	-0.235321	-0.0114303	0.0114307	-0.326385	0.535332	0.175521	-0.0331697	0.351179	0.569125	-0.0348339	-0.16261	0.163839	0.367764	0.357308	0.0763335	2.53877	0.908367	-0.183787	0.531733	0.602496	0.154272	-0.0183802	-0.0147629	0.259985	0.464124	0.398634	0.0884228	3.15431	1.19372	0
RASSF4	-0.131599	0.335362	0.0155873	-0.608561	-0.900761	1.66263	1.71348	0.632463	0.307077	-0.029655	0.301093	0.842228	0.225288	-0.30915	-0.196345	-0.460889	-0.0155869	-0.558214	-0.160122	-0.384624	1.60675	1.1349	0.680477	1.11171	0.781519	0.0424247	0.115126	-0.0935793	0.267843	-0.240037	0.156296	-0.0430765	2.0578	1.44895
CAPN6	-0.4057	2.99621	1.71498	2.48466	2.04855	1.65101	0.620229	1.97735	1.68836	2.66904	-0.841114	-0.970325	-1.13014	-0.202021	-0.973118	-1.18187	-1.31823	-0.260763	0.202021	3.15601	-0.767988	-0.802145	-0.63027	-0.6853	-0.371708	0.00346947	-0.822671	-0.737631	-0.526176	-0.046175	0.477052	3.41773	-0.689415	-0.463043
DNASE1	0.50962	-0.211675	-0.320253	-0.235205	-0.024312	-0.710902	-0.316706	0.17782	-0.57453	-0.465463	0.0696893	0.0217547	-0.230306	0.173845	0.991905	-0.0217547	0.66619	0.643287	0.0731406	2.38921	-0.0652938	2.35383	-0.161525	0	-0.130083	0.0249605	0.75472	-0.10492	0.692645	0.639835	0.0241642	2.40994	-0.0956664	2.31733
GAD1	0.853586	-0.922018	-0.666461	-1.21598	-0.514813	-0.584079	-0.394994	-1.11574	-0.264833	0.0198121	-0.198426	-0.0198121	1.74259	0.297604	1.68996	0.649648	1.07808	1.56299	1.39603	1.35299	-0.620132	0.755928	1.39258	-0.158344	-0.364288	0.0475321	1.46151	0.441998	0.868926	1.54291	0.957684	0.937499	-1.03465	0.263957
SHMT2	0.185068	-0.259873	-0.280573	-0.196447	1.0417	-0.109353	-0.446049	-0.331401	0.374484	-0.648498	-0.448495	1.05983	0.741661	0.85453	-0.42698	0.109354	0.335858	-0.119864	0.112495	-0.504292	2.08417	0.471905	1.06186	1.27204	-0.271771	1.33704	-0.0773606	0.351398	0.597341	0.308871	0.308404	-0.222926	2.26992	0.671198
FGG	-0.0442615	-0.0580726	-0.592307	-0.356464	-0.0768075	5.96221	1.09392	0.116293	3.57534	0.458145	0.0442615	0.186072	-0.386536	0.10292	0.0448694	-0.0631857	-0.252297	-0.350221	0.164217	-0.0978565	0.227366	-0.152413	-0.0317764	0.160921	0.347401	0.212218	0.14971	0.0541329	-0.00895405	0.00395012	0.418907	-0.00139618	0.363824	-0.0297966
ABCA8	-0.544808	0.214779	1.51989	1.43541	1.36572	-0.979932	0.38786	-0.175089	-0.0326724	1.99837	0.0326719	0.986878	0.804596	-1.38249	-0.423139	1.44175	-1.36536	0.470301	-0.329811	-0.139006	-0.697768	-0.483891	1.57296	1.85333	0.667838	-0.696431	0.245234	2.17468	-0.83088	1.1143	0.30025	0.576298	0.038197	0.0596127
PLLP	-0.206349	0.420151	0.00215054	-0.595562	-0.127408	0.0945025	-0.00516796	0.587879	-0.13516	0.143469	-0.74649	-0.6111	0.418451	0.120311	0.220479	-0.0155869	-0.00215054	-0.127853	-0.0128231	0.482794	1.26719	0.726057	1.18406	-0.0653076	-0.0397797	0.487366	0.370003	0.743994	0.647787	0.368254	0.614178	1.22093	2.28738	1.46146
ACKR1	-0.281057	1.47662	-0.0981874	2.33611	4.15848	2.08593	-0.301912	2.90328	-0.0190654	1.31487	-0.261306	0.288656	-0.694277	0.0202236	0.0609007	-0.0395093	-0.616595	-0.409367	-0.586833	0.0190654	0.127428	-0.422827	-0.19622	0.383562	0.0901227	0.124277	0.237704	0	-0.315865	-0.228071	-0.333139	0.165806	0.316122	-0.137512
PRKX	-0.00430298	0.784748	1.7354	0.434858	0.636863	1.84887	0.785836	1.40015	1.50143	2.73039	-0.419478	0.00430298	-0.543812	-0.196618	-0.224118	-0.571219	-0.30757	-0.116599	-0.0398746	1.65758	-0.43243	-0.624883	-0.23656	0.190597	-0.14279	-0.0625348	0.0414529	-0.109901	-0.139843	0.151439	0.267539	1.90655	-0.417801	-0.327366
CDCP1	-0.292879	1.07415	0.151548	0.902483	1.87481	0.567256	-0.137829	1.69128	0.368931	0.985114	-0.677365	-0.103234	-0.889428	-0.146142	-0.0142097	0.602726	-0.153792	-0.229401	-0.77611	0.0142102	0.551157	-0.323176	-0.0102277	0.550003	0.0656199	0.555542	0.720582	1.11218	0.367135	0.524615	-0.0975246	0.807852	1.17562	0.315856
FMO3	0.869599	1.41973	1.2542	3.26894	-0.74996	1.5558	0.700475	1.14574	-0.242595	3.27434	2.34061	-0.0223384	-0.171867	-0.71307	-0.780192	0.0223384	-0.537327	-0.764013	-0.847812	-1.2632	-1.30023	0.17124	0.143041	0.409323	3.12809	-0.18872	-0.205974	0.383926	-0.159841	-0.271471	-0.245119	-0.557544	-0.566638	0.596404
COL6A3	-0.353023	0.609185	1.8978	3.88917	4.11453	0.41733	1.04459	1.35792	0.690067	3.67137	-0.426311	-0.21279	-1.25929	-0.787333	-0.997966	0.21279	-1.92103	-0.801728	-1.32025	1.18587	-0.787562	-0.89797	-0.331918	0.480376	0.461412	-0.402268	-0.307607	1.06718	-0.792175	0.00304317	-0.549926	2.10246	0	0.013638
EVI2B	0.592131	1.13519	1.51811	3.67066	5.14344	1.25112	1.12952	1.64897	1.42997	3.98351	-1.04963	-0.504019	-1.08259	-0.36809	-0.460685	-0.123541	-0.727479	-0.218838	-1.26869	0.123541	-0.872507	-1.05005	-0.558848	-0.207109	-0.415645	-0.0789275	-0.464232	0.0638189	-0.30584	0.169444	-0.528973	0.393839	-0.514801	-0.390657
KRT19	1.05114	1.66966	0.76373	3.41739	2.32904	2.74788	1.14128	3.07373	-1.02867	1.15382	-0.579123	-0.478015	-1.40465	-1.44819	-1.32219	-0.0379186	-0.0217929	-0.394387	-0.386574	-0.350513	0.0217934	1.12158	-1.08252	-0.115935	-0.0161877	-0.907207	-0.676826	0.280303	0.570188	0.116216	0	-0.108972	0.242725	1.68248
MRPL41	-0.48207	0.209028	-0.654279	-0.0367017	0.905556	-0.299902	0.132713	-0.320532	-0.106946	-0.739143	0.32601	1.13516	0.0367017	2.66032	0.13794	0.237964	-0.334468	-0.0484786	-0.108029	2.61235	0.1003	-0.210075	-0.122412	0.885257	0.105868	2.60433	0.185412	0.215646	-0.247515	0	-0.107316	2.40477	0.223965	-0.311608
ADH1C	-0.00624704	-1.37743	0.239485	-0.844459	-0.364516	1.40158	-0.289687	2.0598	0.739882	2.3214	-0.373948	-1.32837	-0.334234	-1.5942	-1.1441	0.46458	0.00624752	0.244592	0.539701	0.581972	-0.540513	0.125756	0.660087	-0.0510321	0.781498	-0.0894694	-0.0240688	1.8376	0.92254	1.2938	1.76384	2.12554	-0.117237	1.27683
IL10RA	-0.619234	1.48486	1.7554	3.28351	3.49648	0.222635	0.964606	2.30587	-0.101856	2.43564	0.0080204	-0.271591	-0.412507	-0.299476	-0.230653	0.324406	-0.421656	-0.379278	-0.68806	0.213236	-0.0080204	-0.85606	-0.280788	0	0.284843	-0.136499	0	0.292224	-0.341221	-0.13722	-0.486862	0.26964	0.096828	-0.860118
SCGB1D2	-0.698525	0.123878	0.799637	-1.1322	-1.0173	-0.797615	-1.44177	-0.513904	-0.492472	0.146146	-0.918196	1.11603	1.45381	0.128837	-0.430593	0.124441	-0.123878	-0.326322	0.740241	2.60692	1.29455	1.09674	1.67384	1.21932	-0.587329	0.413004	-0.278515	0.428758	0.0389724	0	0.56169	3.08619	1.33216	1.25662
RPL38	-0.631444	0.163958	-0.223663	0.180792	2.36869	0.627086	0.912244	-2.36266	-0.0642996	0.159043	0.998506	0.994214	-0.602317	-0.485028	0.0642996	-0.27658	-0.665508	-0.533155	-0.703018	2.30375	1.68831	-0.612264	-0.179493	1.33625	1.40027	0	0.412717	0.14808	-0.216725	-0.109757	-0.100253	2.69362	2.20333	-0.0186377
REG1A	0.0135107	1.07631	1.01795	1.33673	-0.0927048	2.4767	1.34987	-0.0271711	2.67922	1.89272	-0.0135107	0.139544	0.119544	-0.564865	-0.282704	-0.449168	0.0564547	-0.207334	-0.411429	-0.471974	-0.251568	-0.61133	0.589631	0.391465	0.342874	-0.0277834	0.170959	0.039608	0.496964	0.17304	-0.147683	-0.122954	0.140048	0.039608
SGPP1	0.983082	-0.839614	0.435101	-0.473506	-0.560425	2.26654	2.12046	-0.277057	-0.253647	1.32481	-0.298296	-0.557251	-0.466035	-0.646217	0.154921	1.16999	0.114739	1.28924	1.04426	-0.389858	0.879132	-0.114739	-0.272508	-0.308311	0.00138664	-0.451937	0.490119	1.29825	0.252981	1.13755	0.981842	0	0.783422	0.0179062
RLN2	0.465625	0.286229	1.01943	1.1566	-0.104551	-0.292855	0.0278912	1.24261	1.29689	1.75432	0.204813	-0.345417	0.119248	-0.2881	-0.21297	-0.284623	-0.169752	-0.245858	-0.305172	2.66829	-0.486557	-0.0278912	0.569962	-0.054914	0.320342	-0.142408	-0.153108	-0.110368	0	0	-0.0176516	3.05935	-0.147803	0.0217843
CPE	-0.153222	0.534956	-0.376898	0.404804	1.04946	-0.225695	-0.221944	1.06462	0.691701	1.8427	-0.096704	-0.0811696	0.298738	-0.999204	-1.01635	0.181864	-0.596118	0.0811701	0.517797	2.90306	-0.469788	-0.346771	0.472016	0.423264	0.21181	-0.281584	-0.431661	0.774528	-0.0430164	0.434483	1.20032	3.17185	-0.126373	0
AQP6	0.635025	-0.17583	-0.523866	0.343429	-0.924612	0.74598	-0.399704	0.616709	-0.335357	-0.352917	-0.140645	0.773562	0.0625248	-0.112263	-0.0625248	0.235362	0.128236	-0.0679574	-0.285141	2.62859	0.286407	1.15518	0.196436	0.839798	0.212419	0.00926399	-0.0412235	0.399053	0.266972	0.138331	-0.132849	2.94394	0.337637	1.38247
PYCARD	-0.54845	2.55599	1.29571	4.02229	3.42071	0.663806	0.662785	3.15223	-0.356158	0.733156	0.0893922	-0.532442	-0.0893917	-0.14951	-0.731537	-0.601314	-0.662532	-1.05881	-1.22546	0.919316	0.251634	-0.377502	-0.086235	-0.087009	0.350289	0.103744	-0.476574	-0.406802	-0.334044	-0.645323	-0.740228	1.18877	0.616297	-0.140131
GSTM3	0.0682106	0.704915	-0.0825872	-0.469226	0.456958	-0.179015	-0.378445	0.593022	-1.28024	-0.57689	-0.0682106	-0.250607	0.430433	-0.703782	0.127919	0.264756	-0.505116	0.348247	0.0888796	3.10019	-0.449917	1.39908	0.761567	0.141809	0.344325	-0.405867	0.540664	0.61823	-0.146047	0.608742	0.435657	3.64418	-0.10775	1.69629
QPCT	0.774413	1.78632	2.2511	1.45365	3.08384	2.35068	2.19336	1.12848	0.957481	3.06304	-0.0649977	-0.80399	-0.164473	-1.08282	-0.330283	0.00665855	-0.801379	-0.00665855	-0.242918	-0.0666294	-0.549341	-0.541062	-0.223364	-0.719753	-0.157021	-0.622105	-0.378881	-0.106448	-0.564052	-0.0460277	-0.0690308	0.00361347	-0.561245	-0.18611
MST1L	1.60326	-1.43865	-0.407662	-0.348246	0.0472212	-0.250686	-0.408952	0.346994	0.427376	0.416372	-0.417884	-0.0472212	1.62503	-0.180943	1.46874	0.610577	-0.575027	1.41842	0.0850706	2.60415	-1.20545	-0.0821085	1.35624	0.101321	-0.377564	0	1.51183	0.612445	-0.497197	1.22066	-0.0279903	2.78652	-1.15289	-0.0835071
BCLAF1	1.2799	-0.119397	-0.236047	0.172574	0.511012	2.26591	1.38686	1.18684	1.69532	1.70306	-0.523457	-0.340362	-0.0994649	-0.261828	-0.000271	-0.000639	-0.147995	-0.405716	0.000271	0.534991	-0.0935931	0.944292	0.0482531	-0.0155048	-0.3434	-0.277596	0.0159569	0.0147729	0.0434856	-0.314486	0.239434	0.609329	0.0811124	1.17632
ANKRD34C	0.438344	-0.302608	-0.411084	0.0945835	-0.466865	-0.622771	0.00841474	-0.311248	-0.211823	-0.30605	0.137094	1.15372	2.56204	0.230306	0.23291	1.99392	-0.331417	-0.00730658	1.12294	-0.267674	0.00730658	-0.139861	2.57003	1.04692	0.0148468	0.181897	0.0495949	1.95525	-0.306376	-0.0145788	0.992058	-0.234058	-0.0386338	-0.103724
NEFH	1.81795	-0.889871	0.928402	-0.387345	-1.09907	-1.06378	1.62511	-0.941988	1.28697	0.770566	0.844942	0.176604	1.77244	0.149878	1.71991	-0.149878	-0.616614	1.20857	-1.30634	-1.63253	-0.265592	-0.287587	2.38514	0.470998	1.32569	0.541697	1.98836	0.302652	-0.202874	1.67308	-0.609579	-1.05097	0	0.20261
SDC1	-0.268335	-0.292761	-0.102175	-0.0734186	0.887706	0.352348	0.0886469	-1.62037	-0.523616	-0.357565	0.0886936	0.788902	-0.238665	-0.764913	-0.404305	0.0560932	0.269584	0.518021	0.194937	0.927345	0.0769081	-0.0560932	0.571396	1.66744	0.939625	0	0.449931	0.865285	1.09587	1.2649	0.964108	1.67882	0.87283	0.757425
DIO2	-0.0565157	-0.25869	-0.481597	-0.184007	0.745045	0.0598631	0.000212	-0.171971	-0.474352	-0.544888	-0.0646467	-0.305855	0.618241	-0.000212	2.01509	1.2802	0.490196	1.08965	0.956547	-0.356996	0.135358	0.20595	0.655331	-0.120816	-0.0533357	0.12002	1.84943	0.922266	0.624796	1.02071	0.916203	-0.309678	0.0871797	0.236447
TBX2	-0.440977	-0.321393	-0.543602	0.39672	0.312469	1.34575	1.26545	-0.024436	-0.412973	-0.735351	-0.339549	0.206888	0.137688	0.616893	0.423809	0.024436	-0.0382752	-0.245012	-0.90292	-0.102594	2.69995	0.280404	0.45033	0.685635	-0.11485	0.915196	0.765209	0.451426	0.418802	0.107142	-0.559695	0.227676	3.15353	0.541095
MRPS12	-0.410923	-0.106122	-0.268646	-0.0114393	0.361837	0.196271	0.488473	-0.284367	0.181023	-0.217007	0.195136	1.3002	-0.0134225	1.14191	0.372259	-0.000831	-0.19564	-0.157337	-0.167866	1.85316	0.991209	0.000831	0.071425	1.5034	0.280067	0.909614	0.199154	-0.173683	-0.151857	-0.0630236	-0.434975	2.06787	1.1511	0.0257583
PTGER1	-0.712284	0.758255	-0.16189	0.745162	2.65791	-0.00928974	-0.418661	1.38708	-0.98163	-0.413865	-0.581218	0.529801	0.0722208	-0.625974	-0.970643	-0.17333	0.00928974	0.222527	-0.0954962	0.97064	0.0361328	0.168978	0.724354	1.10222	-0.284105	0.113492	-0.019361	0.543763	0.713122	0.989154	0.684802	1.84382	0.795967	0.996163
IGLJ3	-0.000777	0.0135288	-0.128048	3.02777	4.42193	-0.0377369	-0.0476275	-0.152165	0.262755	0.124014	-0.147666	0.215603	-0.17284	0.525032	0.122362	-0.0212207	-0.145507	-0.230522	0.0183873	0.000776	0.459743	-0.162108	0.154182	0.407036	0.0784626	0.569005	0.16949	0.154049	-0.0701179	-0.113294	0.122813	0	1.0706	0.108304
OGDH	1.07898	-0.0332575	0.602951	-0.258269	0.0332575	1.60761	1.85012	-0.147172	-0.0512481	-0.714276	-0.140398	0.778904	0.631718	-0.117094	0.0455222	-0.0333662	-0.642041	-0.596301	-0.185865	0.0903664	1.18419	1.25504	0.763257	1.01446	0.172507	0.00348997	0.220648	0	-0.348151	-0.502655	-0.103354	0.276418	1.47043	1.38663
FLT3	0.758335	0.495293	0.396132	0.0145044	-0.653209	-1.45627	0.986164	-0.305761	-0.877125	-0.229877	0.021544	-1.08525	1.54646	-0.133949	-0.109404	1.70671	-0.58581	1.67249	1.11389	-0.341144	-0.014504	1.23681	1.41538	-0.473104	0.321396	-0.0529299	0	1.84956	-0.298903	1.81249	1.1276	-0.571521	-0.158626	1.39048
IGFBP3	-0.124141	-0.28742	1.58031	0.161583	0.587082	-0.369797	-0.248142	-0.0292206	-1.0989	0.989475	0.909074	0.207672	-0.721258	-0.88869	1.16881	1.04612	-0.780743	-0.508937	0.0292206	0.946417	-0.199875	0.663082	-0.187795	0.202524	1.46792	-0.566693	1.7012	1.67529	-0.263015	0	0.590823	1.41864	0.264355	1.17892
MMP1	-0.220482	0.158766	0.00350046	-0.00350046	0.29011	0.347883	-0.21378	1.31222	0.136385	1.77842	-0.391627	0.473348	0.0671306	-0.436506	-0.484196	-0.771481	-0.182517	-0.128357	-0.0526261	2.25754	-0.228318	0.55877	0.67696	0.86875	0	-0.00528765	-0.107677	-0.0598545	0.352956	0.315504	0.390119	2.64731	0.0903988	1.07319
MUC5B	-0.169815	0.402487	-0.282433	0.58656	-0.0955744	0.12513	0.0116863	-0.170887	0.326093	-0.425241	0.484906	-0.233474	-0.0116863	3.6411	0.466049	-0.172705	-0.0684462	-0.119354	-0.147157	0.18539	0.704473	0.0249624	0.0180626	0	0.434724	4.00109	0.484212	-0.183457	-0.0547018	-0.0941343	-0.0445228	0.171796	0.665473	0.0291071
SLPI	-1.08928	1.68623	0.953726	1.20372	3.95193	0.618358	0.757844	3.72925	0.155601	2.0436	-0.955765	-0.348564	-0.260228	-0.155601	-1.01227	-0.726886	-0.467677	-0.488251	-0.849231	1.7144	0.786724	-0.893632	-0.0111599	0.0273161	-0.61436	0	-0.626686	-0.337131	-0.126098	-0.178765	-0.52406	2.10113	1.16705	-0.77037
PVALB	1.02644	-0.822573	-0.0881162	-1.11701	-2.16984	-0.463229	-0.395566	0.0881162	-0.540177	-0.895463	1.90553	0.175427	-0.806962	-0.127337	1.57997	0.251396	0.736581	0.289548	0.568887	1.77022	-0.244319	1.70491	-0.73314	0.285774	1.87965	-0.0797219	1.43283	0.338208	0.652692	0.226938	0.546617	1.76992	-0.169199	1.84857
CPN2	0.120937	-0.127728	-0.0253839	-1.15973	-1.46546	2.12572	1.88438	-1.13652	-1.16407	-0.386229	-0.123622	-0.0297384	0.464287	-0.251283	0.271662	1.31126	1.32069	1.35288	1.07294	-1.29065	0.0253839	0.896774	0.680172	-0.0310116	-0.00939131	-0.0842056	0.478706	1.61979	1.48309	1.29702	1.12168	-0.78787	-0.0107908	0.944449
VGLL1	-0.198677	-0.289808	-0.209112	0.127532	0.431048	-0.208544	-0.229992	1.40583	0.194088	-0.246581	0.177853	0.335503	-0.399997	3.59649	0.493572	-0.231432	-0.0265675	-0.0166397	0.085362	0.0166397	0.537433	-0.021132	-0.349053	0.276818	0.237092	3.63447	0.570007	-0.0453172	0	-0.0108347	0.112164	0.0674415	0.528502	0.0362463
DKK3	-0.753207	0.677055	-0.13476	2.42645	2.67153	0.864538	0.687479	0.365979	-0.0139999	1.46865	-0.283124	0.73972	-0.346619	0.0757089	-0.417518	-0.182175	-0.716732	-0.568278	-0.466182	2.90578	0.0139999	-0.353648	-0.224248	0.60539	-0.169618	0.027957	-0.171332	-0.206215	-0.465836	-0.4114	-0.276389	3.06287	0.0369139	-0.106534
LDHC	1.19095	-0.868416	0.503019	-0.40501	-0.428097	-0.262156	-0.141542	-0.827677	0.0816812	-0.298141	-0.103674	0.459997	-0.0340443	1.02057	1.87755	-0.751718	1.11031	0.0543957	-0.384016	0.0340443	0.22583	0.929299	0.182799	0.814948	0.202061	1.20049	2.10237	-0.319302	1.41412	0.431592	-0.0373106	-0.0889964	0.343134	1.12306
ADAMDEC1	-0.0907924	0.124599	1.56266	3.28739	4.47308	-0.284478	-0.167026	0.541082	-0.295063	0.901316	0.00269556	0.149961	-0.0567362	-0.00269556	0.00892878	-0.0589018	0.177026	-0.00837469	-0.346251	-0.00723553	0.0330811	-0.291085	-0.0252795	0.283717	0.0923729	0.0891552	0	0	0.306788	0.0715833	-0.208855	0.13638	0.105811	-0.154393
PDK3	-0.0390544	-0.478796	0.311254	-0.288684	-0.580114	0.0625382	-0.576897	-0.353621	0.0390544	-0.517561	-0.213867	-0.121589	0.391524	1.33215	0.746186	0.672204	0.61064	0.870051	0.817869	-0.369686	0.185495	-0.398362	0.664381	0.169614	-0.295318	1.26945	1.30062	1.05304	1.2078	1.45802	0.766584	0.218948	0.529835	-0.110494
CYFIP2	0.664546	-1.01292	-0.381091	-1.28788	-0.795432	0.588666	0.94413	-0.426999	-1.32345	-0.904676	-0.277913	-0.300642	0.45762	-0.987344	0.218182	0.898438	0.994599	1.00708	1.04177	2.1532	-0.218182	0.854722	0.736388	-0.0679331	0.00965881	-0.967889	0.365418	1.12163	1.27093	1.28984	1.26485	2.43208	-0.0378456	1.00112
KIAA0485	-0.00315142	-0.0358391	-0.278543	-0.0190172	-0.771864	-0.241586	0.951086	0.0800023	0.919523	0.971915	1.24891	1.33123	1.19583	0.130725	1.69742	0.532187	-0.143116	-0.233955	-0.333172	0.00315142	-0.299716	-0.701188	1.1926	1.51927	1.08105	0.0474701	1.57785	0.428922	-0.137795	-0.250858	-0.018826	-0.0361347	-0.367748	-0.725558
GSS	0.226219	0.999129	-0.0556068	-0.622462	-0.249963	0.307553	0.679583	0.0556068	-0.185619	-0.38066	0.507627	0.880014	1.43964	0.143826	-0.219868	-0.162236	-0.285621	-0.776506	-0.284706	-0.653669	1.96105	0.549452	1.68548	1.16284	0.643361	0.454451	0.0780954	0.124241	-0.0705242	-0.378438	0	-0.364253	2.22608	0.870041
RBMY1A1 /// RBMY1B /// RBMY1D /// RBMY1E /// RBMY1F /// RBMY1J	-0.366959	0.0533733	0.648369	-0.0999155	-0.135778	0.572859	-0.430048	-0.257554	-0.209072	-0.369004	-0.00184154	1.07474	0.0266128	1.42198	-0.0999565	0.00184154	0.658696	1.30823	-0.0476666	-0.129726	0.285193	1.11102	-0.0758929	1.06911	-0.0780454	1.22552	-0.23392	-0.170041	0.755668	1.76386	-0.136242	-0.211654	0	1.37223
SOCS1	-0.40902	-0.0286994	-0.231762	0.133795	2.02693	0.901044	0.0811029	0.511386	0.0286989	0.165415	-0.75695	0.245503	-0.330586	-0.15171	-0.502649	-0.256872	-0.316586	-0.631544	0.322091	2.73811	0.938621	-0.375888	0.191084	0.803026	-0.367012	0.112684	-0.127381	0.470294	0.0970802	-0.243199	0.537507	3.13309	1.57345	0.000687
ABTB2	-0.324347	0.0518603	0.322093	-0.144794	-0.766705	0.406366	-0.344734	-0.463434	-0.0518603	-0.308426	-0.229478	1.21448	0.161517	-0.590466	0.949551	0.167715	1.57428	0.74966	1.0633	-0.127731	-0.383675	0.326692	0.213827	1.33008	-0.0958142	-0.230102	1.24698	0.30983	1.69638	1.01499	1.20935	0	-0.218574	0.524026
IGSF6	-0.319927	1.43969	1.72562	3.59201	2.75464	0.182769	0.0228062	1.09423	0.67631	2.53616	0.0675826	-0.257619	-0.156963	-0.294741	-0.192776	-0.0410204	-0.164952	-0.419076	-0.381092	-0.0228062	0.110813	-0.618834	-0.185336	-0.148148	0.307119	-0.22607	-0.0872536	0	-0.0817332	-0.23807	-0.260365	0.0926905	0.126403	-0.424307
LIPG	-0.390607	-0.0230756	0.0230756	1.38354	1.51677	1.89789	0.249553	0.142808	-0.349338	2.25017	-0.467856	-0.0273342	-0.625664	-0.303856	0.455411	0.427315	-0.0403104	-0.137162	1.31355	0.934133	-0.771974	-0.955786	-0.178617	0.169414	-0.157369	-0.102534	0.537722	0.925172	0.254252	0.184141	1.59254	1.01542	-0.296923	-0.243361
M6PR	1.58772	-0.101715	1.01369	-0.0686774	0.53763	1.81831	1.81683	1.26226	0.963349	1.03353	-0.57436	-0.694532	0.224255	-0.218359	-0.265041	-0.435862	-0.503371	-0.198956	0.068677	-0.884719	-0.309911	1.47857	0.666113	-0.237995	-0.0281019	-0.0162234	0.158216	0.0615478	0.0816178	0.109159	0.388685	-0.716616	0.0450258	2.12283
TDO2	-0.305227	0.959387	1.27414	4.16218	2.67973	0.831272	0.190226	0.376312	0.289927	1.05728	0	-0.385542	-0.0673127	-0.193238	-0.232272	-0.169547	-0.0579715	-0.296853	-0.0590334	0	0.159849	-0.420318	0	-0.106159	0.0478888	0.028584	-0.0208282	0.0951953	0.0149541	0.0359578	-0.0854192	0.132687	0.298576	-0.0733199
HS3ST1	0.181692	2.68513	1.42163	0.946816	2.52112	1.61569	-0.746929	1.71741	1.5912	2.27258	-0.964911	-0.181692	-1.11937	-1.73208	-1.21927	-0.348342	-0.737565	-0.838873	1.04614	1.0472	-1.65406	-0.7386	-0.430481	0.747842	0.0215182	-0.824168	-0.32823	0.410687	0.287962	-0.0250607	1.86073	1.90104	-0.387691	0.157184
GPC5	1.55098	-0.521419	0.310535	-2.49596	-2.80646	-0.805569	-0.610725	-0.271778	-1.05952	-1.84681	1.50571	0.955093	0.22354	0.22207	-0.185842	0.144931	-0.134408	0.134408	0.333533	4.37593	-0.14473	2.18803	0.12324	0.875184	1.37849	0.204173	-0.170492	0	-0.134787	0.15023	0.465009	4.25618	-0.200747	2.14626
ALDH1A3	-0.188489	0.169797	1.17937	1.27201	0.730578	1.22376	0.664504	-0.206257	1.93338	1.37134	-0.958066	-0.111958	-0.669461	-0.380926	-0.51413	-0.645606	0.121148	-0.380928	-0.222525	1.36469	0.111957	-0.361216	-0.117797	0.261519	-0.0325589	0.289083	0.292604	0.0730176	0.844709	0.290338	0.470623	1.89105	0.365957	0
GP2	-0.0812802	-0.14932	-0.558175	-0.220227	-0.395384	-0.455813	-0.161396	0.172934	-0.0336885	-0.182117	-0.0239053	1.0219	0.364545	0.0239053	-0.0656419	0.436944	0.128008	0.61682	0.437497	3.6472	0.238706	0.334486	-0.13515	1.12551	0	0	-0.229645	0.106357	-0.11047	0.259936	0.23961	3.41399	0.0781207	0.281019
MECOM	-0.466865	-0.0816641	0.546906	0.0157881	0.406158	0.066	-0.373725	1.23798	-0.687429	0.644575	-0.834508	0.190145	-0.643522	-0.653088	0.346748	-0.0648432	-0.0157881	-0.396056	-0.425444	1.08144	0.683928	1.17862	-0.091938	0.857031	-0.184416	-0.0435467	1.01472	0.632323	0.761703	0.292878	0.278543	1.68005	1.25743	1.88316
TRMT2B	1.39543	-0.0193019	0.0193019	-0.356483	0.943913	0.820047	1.7074	-0.244911	1.59383	0.780029	1.13193	-0.373095	-0.432623	0.0266585	-0.531446	-0.495551	-0.279453	-0.498801	-0.567684	0.828944	0.530118	-0.385701	-0.0876689	0.00691509	1.5018	0.623628	0.29746	-0.0193081	0.0419636	0.0206862	0	1.30023	0.932562	-0.130167
PNOC	-0.202616	-0.0925255	0.217012	2.96776	2.25316	-0.318464	-0.333197	-0.00537157	-0.332907	0.719243	-0.686161	0.213953	0.0913091	1.23666	-0.0917416	0.00537157	0.0371919	-0.0383019	0.248751	1.43931	-0.0484209	-0.156387	0.0869556	0.245423	-0.361752	0.58815	-0.0213919	0.154816	0.182919	0.0110178	0.231566	1.82449	0.0330734	-0.0342379
KCNJ1	0.428498	-0.594019	0.222434	-1.43744	-1.59546	0.919031	-0.09552	-0.0244751	-1.09722	0.518393	-0.191249	-0.902381	-0.185098	-1.9866	0.0244751	0.444957	0.578915	0.791529	0.947449	1.75012	-1.49154	1.58303	0.467946	0	0.683804	-1.12099	0.861289	1.23015	1.3657	1.71013	1.94944	2.71159	-0.89174	2.48617
PTGS2	0.416707	-0.557529	2.30433	0.150686	0.817024	0.898907	-0.0837622	0.949629	-0.502582	1.2643	-0.401702	1.52542	-0.65975	-0.725901	-0.139338	0.764324	-0.844874	-0.634852	0.0837622	3.19599	-0.538771	-0.536533	-0.41185	1.63168	-0.127234	-0.398322	-0.0863037	0.941669	-0.450971	-0.433454	0.0025177	3.42172	-0.475725	-0.304087
GPM6B	-0.0706434	0.295619	0.000762	0.813929	0.714545	0.447991	-0.000762	1.69227	0.586939	2.9446	0.146329	0.493953	-0.445851	-0.0554056	-0.28694	-0.169175	-0.042336	-0.169234	-0.24191	2.16113	-0.0693259	-0.0652828	-0.161301	0.367527	0.068059	-0.0743074	-0.112576	-0.159609	-0.0212383	-0.195015	-0.271216	2.20532	-0.0637855	-0.216846
HNMT	-0.411711	-0.418352	0.535905	0.0037632	0.364647	-0.362667	-0.453939	-0.785276	-0.68621	-0.826934	0.864273	-0.312197	-0.14479	0.00682783	0.474485	1.46988	0.735769	1.36932	0.335999	-0.0037632	2.07264	-0.797466	-0.0966415	-0.0785332	0.656085	-0.0480905	0.479807	1.49128	0.889044	1.36592	0.539221	-0.0572319	2.29247	-0.421059
CDH9	0.88904	-0.581355	0.418167	-0.783409	-0.817273	-0.195539	-0.379532	-0.0607309	1.51528	0.722465	-0.651069	-0.399969	0.990766	-0.0482621	0.725857	1.01777	0.779354	1.3032	1.41262	-0.505099	-0.268531	0.0482616	0.994355	-0.162455	-0.257336	0	0.766247	0.849219	0.336767	1.14247	1.6695	-0.37507	-0.250438	0.184801
BLNK	0.845243	-0.0617371	0.0767517	1.00096	1.92812	0.822885	0.318366	0.368062	0.579155	1.77423	-1.60733	-0.652578	-0.57802	-1.09772	-0.297495	-0.129631	-0.89604	-0.669815	-0.0863237	1.27944	-0.667623	0.0617371	0.504856	0.5024	-0.582445	-0.142273	0.66931	1.10943	0.246291	0.593431	1.02799	2.38671	0.251594	1.14605
FMO5	-0.922722	0.50076	-0.277634	-0.314666	-1.2854	-0.943205	-0.796664	-1.33729	-0.0506392	-0.640288	1.64366	1.27386	1.91312	1.5005	0.21629	1.02973	1.39093	0.472031	1.37663	-0.512356	0.0506392	-0.63367	1.58765	0.86848	1.45117	1.32321	0.102627	0.658156	1.11831	0.297832	0.692927	-0.777438	-0.065866	-0.907101
2022-09-06	-0.306511	0.393888	0.691476	2.27471	1.294	-0.426228	-0.5686	0.2346	-0.00796223	0.0147486	-0.42682	0.386127	-0.247304	-0.0608301	-0.0754356	0.0617075	0.00796223	-0.358791	0.213403	1.56827	-0.0789633	-0.0250955	0.0884919	0.668819	-0.117006	0.296962	0.228798	0.442517	0.578033	0.0906076	0.592059	2.00325	0.0893226	0.483313
AQP2	-0.0238676	-0.739987	-0.103114	-0.847867	-1.50762	0.289435	-0.702071	1.47397	-0.43861	-1.13505	-0.806027	1.40027	0.253094	0.701735	-1.0119	-0.155526	0.151666	0.151326	0.0238676	2.25099	1.26787	1.04538	0.647643	1.55782	-0.579577	1.02338	-0.794574	0.199086	0.410695	0.530526	0.103908	2.42344	1.63292	1.25242
RRBP1	0.395475	-0.264876	-0.00197172	1.40834	1.48618	0.964975	0.812884	1.52977	-0.148191	-0.459851	-0.105615	0.417765	-0.293758	0.4709	-0.124016	-0.614898	-0.0918045	-0.393421	0.00197172	-0.309881	1.20507	1.8064	-0.131133	0.473404	-0.172515	0.51159	-0.151689	-0.555922	0	-0.30422	0.167006	-0.507838	1.16974	1.75164
KCNH6	-0.0419364	-0.0577116	-0.274878	-0.441087	-0.713662	0.932992	0.227007	-0.442699	0.163927	-0.453091	-0.234122	-0.126889	0.489038	0.0387278	-0.0387278	-0.194153	0.805063	0.612533	0.435347	0.10074	2.14686	0.99499	0.507254	0.167467	-0.0924816	0.326997	0.166502	-0.180962	0.786079	0.510896	0.424414	0	2.31803	1.07371
CD53	0.424047	1.26237	1.90762	3.33997	3.73024	0.895612	1.00082	2.54338	-0.0119953	2.32479	-0.754943	-0.560473	-0.487164	-0.286963	0.0119953	-0.61832	-0.220796	-0.811408	-0.831589	0.44545	-0.816689	-0.667282	-0.142664	-0.357118	-0.292889	0.133259	0.194764	-0.349131	-0.0579028	-0.546841	-0.288922	0.649945	-0.481607	-0.379017
TYMP	-0.161287	0.942925	0.559173	2.46718	1.19535	0.375287	0.317698	1.70075	-0.142939	-0.170259	-0.492502	0.305976	-0.0481873	1.65914	-0.104251	-0.35151	0.0481877	-0.274674	-0.273042	-0.326318	0.613709	-0.0681272	0.00321674	0.325987	-0.339188	1.7453	0	-0.108259	0.047235	-0.11096	-0.0638924	-0.271061	0.808217	0.0887284
CNTD2	0.077496	-0.239188	-0.428171	0.290523	0.0734868	-0.231154	-0.138543	1.21649	-0.0159621	-0.596375	-0.158984	0.183902	-0.0353036	2.22548	0.686444	-0.452906	0.0376291	-0.0813613	-0.0614557	0.528309	1.0138	0.0159616	0.0726647	0.416116	-0.0427394	2.43664	1.06121	-0.271111	0.263579	-0.029706	0.0679574	0.774728	1.1915	0.031961
APOE	2.89461	0.702572	1.07042	-0.648206	-2.40693	-0.00661087	0.00661087	0.747032	-0.0494804	-0.267296	1.91139	1.56458	1.13133	-0.226578	1.07573	-0.683199	-0.135674	-0.944647	-0.375208	-2.26963	0.121204	3.44843	1.05324	1.38278	1.963	-0.372581	0.944616	-0.750937	-0.203117	-1.1873	-0.519218	-2.45059	0	3.34174
PDLIM4	-0.180415	0.201197	-0.753235	0.0528221	1.54841	-0.18513	0.0369172	-0.172871	0.455188	-0.149084	0.00380611	0.818511	-0.14741	0.245825	-0.264515	-0.377944	-0.382319	-0.132197	-0.00380564	1.10395	1.17308	0.677968	0.585513	0.919806	0.369709	0.557102	0.0470104	-0.0511303	0	-0.0029068	0.0359359	1.53421	1.60681	0.686741
CRYBB2 /// CRYBB2P1	1.36752	-0.261284	0.619324	0.273255	-0.993851	-0.632242	1.8749	-0.551744	-0.920585	0.562512	-0.488436	0.152883	-0.70874	0.541205	-0.0755086	0.0755081	0.202147	-0.859693	-0.154048	2.66296	-0.0961533	2.54857	-0.589707	0.0633516	-0.473633	0.570498	-0.11185	0.133676	0.231076	-0.548128	-0.139507	2.88634	0	2.69231
IGLV1-44	-0.167978	-0.00298977	0.15643	3.68876	0.708063	-0.0275593	-0.131516	0.183813	0.00298977	0.473839	0.919577	0.700604	-0.0122981	0.815048	-0.00784302	-0.144446	-0.0883388	-0.0459895	-0.278681	0.102157	0.499771	-0.117631	0.186369	0.585313	0.725787	0.714585	0.077322	-0.170733	-0.13974	0.018033	-0.162793	0.178605	0.608778	0
PTPN11	0.0256062	0.205083	0.709368	-0.388773	-0.654968	0.887982	-0.0384912	-0.592914	-0.119843	0.573034	-0.0918984	2.06732	1.0626	0.254579	-0.0256062	0.530076	-0.310431	-0.526844	0.117	-0.853194	2.01295	-0.131408	1.13506	2.11212	0.106221	0.182713	0	0.819714	-0.192104	-0.358559	0.123196	-0.68352	1.91658	-0.0295677
DCPS	-0.0144391	-0.116203	0.13842	0.369043	0.969912	0.0144391	0.205948	0.928743	-1.11581	-0.350335	0.211241	-0.155372	-0.284243	-0.447519	-0.259322	-1.20178	0.015192	0.525175	-0.110157	2.89135	-0.340608	1.39055	-0.138638	0.10986	0.388865	-0.28366	-0.0223956	-0.716278	0.235024	0.993907	0.394358	3.345	0.353201	1.91803
AKR1B10	-0.0101981	0.697744	-0.000396	-1.21196	-0.63098	4.35883	-0.382857	0.000395	-0.020647	1.06081	-0.223349	0.264299	0.493601	0.0397511	-0.470935	0.288	1.08136	0.0759301	0.126629	-0.584386	-0.250101	-0.422268	0.738061	0.480483	0	0.458839	-0.25937	1.23173	1.37379	0.796603	0.62297	-0.233312	0.259592	0.00640345
OLR1	2.03332	0.0334825	-0.0916281	-0.311443	0.0573015	0.274714	-0.130047	-0.266391	1.19041	1.58672	0.335299	-0.0417438	-0.0168147	0.0168147	0.653943	-0.0674772	-0.167577	-0.172384	-0.200494	-0.117442	0.67388	1.25326	0.0306773	0.0954771	0.260376	0	0.834184	-0.00340557	0.180796	-0.0214214	-0.0201998	-0.099195	0.934448	1.01788
TNFAIP6	-0.527624	1.33273	1.1962	1.48036	0.863651	1.65274	-0.17791	1.55366	1.42103	2.8104	-0.738514	0.00300121	-0.354904	-0.00139379	-0.423443	1.32356	0.00139379	-0.23334	-0.107479	-0.812121	-0.379379	-0.662209	0.0327411	0.104858	-0.219623	0.153369	-0.230802	1.36268	0.249082	0.00154066	0.0326471	-0.447099	-0.163088	-0.364169
FCER1A	0.52014	0.796458	1.94443	0.947025	1.63703	1.62563	0.575901	2.98024	0.268085	1.90141	-0.134189	-0.495795	-0.384343	-0.405224	-0.437716	0.134189	-0.467068	-0.689889	-0.810945	-0.236158	-0.146298	-0.616087	0.0404487	0	0.231485	0.00136089	0	0.517102	0	-0.236053	-0.095994	0.432867	0.326075	0.00505829
KRAS	-0.74049	0.105167	-0.359312	-0.161319	0.79123	1.10003	0.92265	-0.208618	0.0122833	-0.0646067	0.431112	0.687705	0.0839486	0.696624	-0.0560007	-0.0122833	-0.165316	-0.444166	-0.480577	3.14153	0.331837	-0.176264	0.115608	0.308078	0.717627	0.598649	0	-0.100856	-0.117384	-0.305089	-0.333577	3.27615	0.260528	-0.130331
BSPRY	-0.468388	0.0911422	0.0241213	-0.385209	-0.450804	-0.411175	-0.0560327	0.00249863	-0.0384302	-0.197866	-0.789567	-0.149704	0.434846	-0.0304022	-0.00249863	0.282682	0.231645	0.665022	0.314642	1.06646	0.99476	0.420666	0.965501	0	-0.363316	0.195893	0.579615	0.875283	0.665881	0.865602	0.709672	1.69084	1.29952	0.687303
SFRP4	-0.38061	-0.207709	2.20901	1.67007	0.196847	-0.00683737	-0.103866	0.00683737	0.405664	1.483	0.416648	0.0526056	-0.208077	0.595939	-0.477357	1.46367	-0.229705	-0.262424	-0.099575	-0.0854759	0.553242	-0.43179	0.0715647	0.0580463	0.671104	0.475892	-0.0609813	1.31376	0.11294	0.269483	-0.0692291	0.167327	0.615037	-0.468176
HSP90B1	-0.958388	-0.206284	-0.281426	0.927263	3.29323	1.99919	1.83717	-0.620874	0.910405	1.00971	0.196286	0.533958	-0.509335	0.373713	-0.427221	-0.196286	-0.223941	-0.300769	-0.348551	0.29742	1.23143	-0.200367	-0.753434	0.665172	0.0798054	0.572931	-0.222168	0	-0.0620327	-0.18175	-0.204852	0.518787	1.02852	-0.0656719
CFD	-0.515976	0.993273	1.72171	2.17071	2.38815	-0.326076	-0.663358	3.0169	-0.483291	0.983983	-0.568624	0.485344	-0.162487	-0.0419021	-0.613931	0.13448	-0.788759	-0.530765	-0.694031	1.54085	0.542923	0.0419016	-0.0708022	0.600985	-0.307154	0.116953	-0.433197	0.063899	-0.575247	-0.399598	-0.346835	1.85714	0.569696	0
CLEC10A	-0.00585604	0.469523	0.632643	2.37625	0.334533	0.029798	0.167243	2.37474	-0.116379	1.56205	0.00585556	-0.172637	-0.715574	1.13079	-0.247596	-1.17447	-0.408211	-0.0493803	-0.684472	-0.082994	0.347223	-0.613489	-0.03199	0.92672	0.225548	2.14938	0.107783	-0.169065	0.0123291	0.136829	-0.00548506	0.372851	0.772611	0.0458732
LOC102723479	-0.27399	-0.027781	0.202967	3.07634	6.42684	-0.173952	-0.179441	0.0772829	-0.0346279	0.0918217	0.309055	-0.00189495	0.105843	0.126976	-0.0948405	0.00189495	0.191769	-0.070601	-0.146173	-0.0248761	0.0265455	-0.204721	0.0434432	-0.0317774	0.259089	0.0632691	-0.0165434	-0.0453768	0.0591245	0.0458732	-0.0315013	0	0.177485	-0.233681
COMP	2.09019	0.590147	-0.050653	2.44823	1.78958	2.55164	-0.161146	1.52129	-0.422678	-0.00793743	-0.0400286	0.208383	-0.218927	0.469021	0.0377402	-0.340502	0.0659962	-0.428492	-0.289046	-0.326131	0.00793743	-0.113287	0.187109	0.32682	0.0621367	0.467878	0	-0.256509	0.0516992	-0.325556	-0.234475	0.080935	0.00205183	-0.0535417
PTGES	0.00930262	0.294035	-0.00930309	1.22937	1.17265	0.602164	-0.286473	0.774212	-0.0825644	-0.239499	-0.319526	0.661991	-0.437842	0.109393	-0.150726	0.091857	-0.263601	-0.480621	-0.327254	1.64636	0.551079	-0.498803	0.00256443	0.937845	0.464369	0.380517	0.211042	0.432606	-0.040678	-0.0958118	0.0573611	2.48446	0.937202	-0.131899
LOC101928189 /// RSRP1	0.732667	0.0286965	-0.38587	-0.319107	-0.00237846	1.89118	1.7527	0.41606	1.4186	2.50206	-0.121301	-0.0422306	0.0698142	-0.330321	-0.3978	-0.123405	-0.47773	-0.237265	0.00237846	2.65539	-0.469967	0.144086	-0.104933	0.0146666	-0.144406	-0.231497	-0.381334	-0.163896	-0.386159	-0.0829411	0	2.56161	-0.347051	0.223318
RPLP2	-0.947899	0.183429	-0.112878	0.53396	2.51113	-0.208457	0.112878	-2.29723	-1.01867	-0.892198	0.53813	1.2288	-0.564651	0.149114	-0.391974	0.17442	-0.144877	0.119628	-0.285305	2.24024	2.78079	-0.958531	-0.317793	1.3929	0.722421	0.283603	-0.330877	0.372787	0	0.169873	-0.17229	2.35809	3.05956	-0.626951
PARVB	-0.210574	-0.0113206	-0.279568	0.322188	0.616895	0.372741	-0.502106	-0.454469	-0.172572	-0.911324	0.529427	0.738392	0.275706	1.29957	1.27692	-0.0787721	0.00319481	1.5142	-0.0584278	-0.00319481	0.170896	-0.157374	0.222054	0.91893	0.385617	1.14374	1.39096	-0.0801821	0	1.47246	-0.0413566	-0.0394092	0.17593	-0.182076
ACPP	1.1706	-0.821011	0.496845	-1.43549	-0.898473	1.23346	-1.81301	1.2541	-0.837122	0.903899	-0.0814419	1.29577	-0.780982	-0.112024	-1.28096	1.56219	1.24304	-0.0503244	1.39367	0.0503244	-0.837031	0.852544	-0.386917	1.56108	0	0.488882	-0.987206	1.78563	1.60934	0.48539	1.83744	0.22163	-0.594222	1.09371
FAM13A	0.205354	0.0258093	0.219654	-0.736506	-1.47412	0.789422	1.21296	1.23657	0.421921	-0.0258098	-0.899245	-0.388601	0.389545	-0.106972	-0.0682406	-0.27783	-0.16344	-0.498658	-0.184009	1.79954	0.392541	1.1115	0.761065	0.125198	-0.471731	0.386126	0.503026	0.154849	0.221012	0	0.201689	2.45235	0.698037	1.59613
VWF	0.00457239	0.0312185	-0.263212	2.69402	4.39602	1.44995	-0.173203	2.09013	0.209031	0.674449	-0.425815	-0.607488	-0.359412	-0.225527	0.0188699	-0.434192	0.191486	-0.660612	-0.45066	0.329865	-0.00457239	-0.155485	0.00223208	-0.136443	-0.202465	0.00223208	0.344724	-0.0242629	0.508103	-0.253507	-0.0435262	0.570333	0.326663	0.161967
COL1A2	-0.546902	1.36194	2.01169	5.04811	4.37514	0.707361	1.77488	2.02216	1.07284	2.63555	-0.16552	-0.449552	-1.10679	-1.48244	-1.65566	0.16552	-2.03584	-1.83513	-1.64351	0.585828	-1.30543	-1.80011	-0.191056	0.742025	1.15414	-0.438338	-0.44014	1.59158	-0.730576	-0.54034	-0.433254	1.78819	-0.290612	-0.367219
SLC22A7	0.832379	-0.13559	-0.485325	-1.32928	-1.40858	-0.000785	0.198485	-0.53122	-0.116191	-0.337942	0.000785	0.353111	1.08525	0.51132	-0.282867	-0.254423	0.528035	0.495842	0.842408	-0.681492	1.41018	0.770466	1.62407	0.979764	0.325322	0.49029	-0.0304542	0.239721	0.818755	0.817885	0.754462	-0.717656	1.73904	1.06007
SLC35E1	-0.0979614	2.23079	-0.332598	0.611493	0.343427	-0.00455093	0.487	-0.0652437	0.408246	0.00455093	2.7058	1.21529	-0.184301	-0.419085	-0.320659	0.0458565	-0.346107	-0.0113401	-0.191912	0.694414	0.749802	-0.257373	-0.453812	1.14954	2.55554	-0.453057	-0.439322	-0.0813312	-0.46587	-0.226143	-0.234998	0.718652	0.636541	-0.408632
MARCKS	-0.625734	0.92167	0.492377	2.48344	2.06198	-0.100396	-0.526617	0.917391	0.306947	0.674334	-0.524802	0.100396	-0.752486	0.254827	-0.414824	-0.417122	-0.618772	-0.664774	-0.727861	1.5688	0.564523	-1.39939	0	0.776541	0.561315	1.12743	0.35362	0.395056	0.128088	-0.235909	-0.354944	2.10013	1.52106	-0.400101
EEF1D	-1.72632	0.283368	-1.50439	-0.0605979	2.33156	-0.0669861	0.0605979	-1.00096	0.142406	0.266907	0.415609	0.950769	-0.662598	0.274984	-0.722212	-0.922107	-1.22799	-0.668559	-0.939871	2.33782	0.580303	0.69219	0.194093	1.88013	1.07444	1.29676	-0.0554719	0	-0.364097	0.322973	-0.0362105	3.38487	1.47376	1.5349
CCL8	-0.0249982	0.0249982	1.95283	2.03378	-0.194067	-0.973309	-0.841552	2.21923	-0.0672612	1.58747	-0.304707	0.391303	-0.906149	-0.826974	0.160666	0.802835	-0.726015	-0.805168	0.946671	2.18845	0.404055	-0.646284	-0.573267	0.204946	0.150352	-0.464801	0.0402379	0.999429	-0.454457	-0.525699	1.23847	2.70166	0.0650697	-0.240273
SLC26A1	-0.173436	-0.357686	-0.697177	-0.484444	-0.216808	-0.173436	-0.0199027	0.223736	0.644807	-0.38204	-0.100337	0.535216	0.748097	1.96028	0.970077	-0.157008	-0.033957	0.100596	0.0199027	0.245617	1.03726	0.28433	0.682017	0.504103	0.134908	1.56059	0.646913	0	0.00479078	0.0862246	0.0885372	0.373472	1.04172	0.419942
EEF1A2	0.368217	-0.263618	-0.338927	-0.109898	1.91165	0.352366	0.873786	0.496509	0.331628	0.749959	-0.145284	-0.019712	-0.0541878	0.019712	-0.0458646	-0.275841	-0.386366	-0.390339	-0.25569	0.663516	1.22836	0.699227	0.0134249	0.330108	0.437682	0.245244	0.400696	0.0479612	0	-0.00519896	-0.0218711	0.508884	1.03505	1.09938
TBC1D4	0.3693	-0.762653	-0.190868	-0.0901942	-0.166427	0.790756	0.182956	-0.653628	-0.327167	0.883667	-0.876662	-0.126331	0.250503	-0.378077	0.0901942	0.525702	0.645281	0.419438	0.898108	1.90358	-0.828551	-0.747115	0.72418	0.323787	-0.148952	0.0681424	0.547232	0.864224	1.13452	0.873725	1.4058	2.34964	-0.188594	-0.272202
PLA2G4A	0.809741	-0.0305176	0.66699	1.58737	2.00423	1.34787	0.684903	1.05142	0.164268	1.74805	0.0276937	-0.0276937	-0.280296	-0.389271	-0.565291	-0.152311	-1.08719	-0.789983	-0.702749	1.70611	-0.66404	-0.156813	0.115275	0.218617	0.308184	0.253447	-0.164496	0.313126	-0.310958	0	-0.219552	1.99337	-0.173901	0.207211
CTSS	0.380712	0.691881	0.923973	1.82696	2.48009	2.07732	1.54084	1.21851	-0.00192165	3.43703	0.0361447	-0.394128	-0.779495	0.00192165	-0.84884	-0.530492	-0.53898	-0.394059	-0.698948	-0.296583	-0.38479	-0.63423	-0.262825	-0.00668001	0.62902	0.426311	-0.284801	-0.0326791	-0.215029	0.116439	-0.112443	0.191278	0.0304928	-0.100889
TUBB2B	0.229223	0.232708	0.0319815	-0.451409	-0.548346	-0.149117	-0.347629	0.917767	0.704155	1.57983	-0.0319815	0.201736	-0.601606	-1.29765	-0.108989	-0.0956631	-0.085495	-0.224624	0.0468292	0.899734	0.62651	0.603152	0.0410194	1.0079	0.77574	-0.971278	0.621305	0.615349	0.381915	0.101603	0.569746	1.62872	1.28281	1.30115
DDX25	0.250263	0.0232325	-0.643109	-0.569105	-0.634865	0.217824	-0.0405712	-0.693854	-0.18058	-0.179598	-0.023232	0.341055	0.703273	0.644294	0.723523	0.483589	1.06118	0.888752	-0.102338	0.500657	-0.0242891	-0.0564818	0.703087	0.467873	-0.410401	1.06855	1.15016	0.629787	1.23376	1.02005	0.11741	0.848142	0	-0.0379815
MLPH	0.0296488	-0.16255	-0.581432	0.894417	1.5826	-0.0296488	-0.307136	0.706224	0.447785	-0.103737	-0.582627	-0.137306	-0.284377	0.508814	0.799461	-0.29308	-0.0423298	0.161877	-0.144035	1.29003	0.221101	0.575714	-0.0531721	0.0244637	-0.3162	0.732908	1.08344	0.0129514	0.231963	0.37196	0.051765	1.52521	0.388301	0.875939
BACE2	-0.98777	-0.0891171	0.715481	0.3555	0.411853	0.0442047	-0.191384	-0.619694	-0.82848	-1.03181	-0.0442047	0.491155	-1.0157	-1.31125	0.828896	-0.145794	0.291794	0.141283	0.926531	1.89035	-0.916746	0.645547	-0.382838	1.05448	0.686146	-0.693866	1.50446	0.490211	0.876955	0.788839	1.68928	2.76018	-0.148119	1.29033
MPZL2	0.296499	0.949582	0.994505	1.04598	1.3848	1.43852	-0.159709	0.910034	1.42183	2.2831	-0.789442	1.06387	-0.13625	-0.188838	-0.764156	-0.0144281	-0.182971	-0.32938	-0.172051	0.0144281	-0.447721	-0.0549688	0	1.41318	-0.551487	-0.10451	-0.458863	0.257653	0.19837	0.0544939	-0.131118	0.449138	-0.333216	0.105156
TCF3	-0.547381	0.551887	-0.65488	0.845103	2.60513	-0.0792494	-0.0481043	-1.62789	0.216884	-0.0946913	0.698852	0.873822	-0.598938	0.492379	0.0481043	-0.227397	-0.907631	-0.322433	-0.871985	2.18423	0.511123	0.136862	-0.260913	1.48423	0.954594	1.02848	0.154389	0.0150461	-0.654774	-0.226257	-0.622332	2.55407	0.984354	0.86091
SCNN1A	-0.141989	-0.0685482	0.641079	-0.316034	0.0685482	-0.538517	-0.606297	0.114807	-0.605807	-0.204264	-0.642534	-0.127999	-1.04657	-0.743685	0.389648	0.485586	0.599537	0.597181	0.764193	0.348247	0.247318	0.480433	-0.316478	0.613774	0	-0.0403213	1.10215	1.1912	1.24225	1.34476	1.45772	1.0921	0.865519	1.20815
SPAG4	-0.492002	0.0429192	-0.0429192	2.58781	1.40313	-0.130574	0.206817	0.622152	-0.217357	0.536366	-0.155876	0.305366	-0.439341	-0.102734	0.44751	-0.521762	-0.32577	-0.152285	-0.615139	0.654759	0.585988	0.598773	0.00555181	0.657725	0.0187836	0.364143	0.824862	-0.101797	0	0.220673	-0.0778513	0.712172	0.914698	1.11988
EDN1	-0.066762	0.0876765	-0.348873	0.230868	2.05607	0.333127	0.460028	2.92338	-0.129553	-0.231781	-0.27154	-0.266686	-0.00516558	-0.0135651	0.233872	-0.124013	-0.0285325	-0.144595	0.0051651	0.919647	0.0631962	0.566421	0.230591	0.0254869	-0.0575795	0.200846	0.446139	-0.0930133	0.00741482	0.0543995	0.238205	1.18914	0.320926	0.632697
GAPDH	3.13243	-0.270994	1.61478	0.144744	-0.144744	1.08096	0.792994	1.8518	0.795537	0.619225	1.09245	-1.71774	-0.191679	-2.12179	0.987998	-0.916716	-0.411531	-0.94763	-0.479804	-1.09759	-0.85194	3.40985	0.329854	-1.2336	1.63199	-1.45696	1.49075	-0.446105	0.0930615	-0.427656	0	-0.601061	-0.371851	4.03295
CXCL9	-0.389545	0.0640111	3.70965	6.77667	2.31096	0.143345	0.263529	2.02494	-0.292721	1.30953	-0.326083	0.342799	-0.320717	0.866489	-0.275261	-0.455636	-0.0640111	-0.334784	0.113087	-0.365651	-0.60293	-0.683745	-0.696009	0.0490961	-0.62907	0.581688	-0.45487	-0.4302	-0.346678	-0.547771	0	-0.359801	-0.611222	-0.959468
FAM69A	0.622107	-0.512168	0.973927	1.19616	0.512047	-0.850101	-0.431597	-0.670955	1.35013	0.641604	-0.500149	-0.412856	0.751111	-0.195518	0.797298	0.724862	-0.154649	0.365824	0.118112	-1.02841	-0.26712	-0.118112	1.22116	0.133398	0.0111284	0.443943	1.32902	1.25273	0.320733	0.913035	0.670114	-0.574365	0.287007	0.477478
COX7C	0.491681	0.259699	0.301681	0.000731	-0.188309	-1.04755	-0.583397	-0.87534	0.435272	-0.514937	1.01136	0.78602	1.09905	-0.000731	0.558705	-0.155639	-0.136665	-0.145019	-0.164823	1.37812	0.760222	-0.164434	1.27865	0.960899	1.09587	0.0822668	0.682695	-0.0568094	0.0499382	0.044281	0.0234747	1.31518	0.81202	0
RGCC	0.00793743	0.192216	0.187278	1.76026	0.50096	-0.737627	-0.220689	1.28706	-1.72492	-0.224737	1.11006	0.247367	-0.224236	-0.826405	-0.836361	1.24407	-0.00793791	-0.220585	-0.0343142	2.88574	-1.33281	1.52462	-0.0440912	0.305421	1.35052	-0.813873	-0.748835	1.42984	0	-0.0828838	0.111827	3.10843	-1.28111	1.5009
PDXK	0.167638	-0.0617933	-0.387286	0.643317	-0.244336	-0.764605	-0.36369	-0.334171	0.850541	0.391704	0.0521708	0.897199	0.195607	-0.0521708	0.192554	-0.349293	-0.30305	-0.421998	-0.278691	1.93627	0.975911	0.0975447	0.409323	1.26768	0.422731	0.245499	0.444211	-0.0140228	0	-0.0464687	-0.0678425	2.31547	1.2925	0.272275
LGSN	-0.176834	-0.447818	-0.108973	-0.367528	-0.525864	-0.0803547	0.0794988	-0.554126	-0.0985036	-0.302077	0.448991	0.0945749	1.00167	0.0303473	0.0471859	0.89895	0.892756	0.804656	2.96575	-0.566078	0.27363	-0.0303473	0.672158	-0.119763	0.19665	-0.128225	-0.144331	0.741353	0.526888	0.807291	2.90328	-0.481721	0.196126	-0.0745988
PRKCQ	-0.242637	-1.05878	0.169222	0.58538	1.29552	0.0232391	0.0201483	0.741629	-0.0245743	0.185078	-0.579595	-0.193052	-0.988378	-0.0858917	-0.0626097	0.0317717	-0.580793	0.43135	0.139569	2.10407	-0.230523	-0.0201483	-0.504293	0.389176	-0.108191	0.605945	0.781322	0.596236	0.134893	1.13024	0.88326	2.91472	0.20666	0.679542
NDUFS7	0.451752	0.908203	-0.268635	0.45842	-1.32584	-0.456564	-0.0726194	1.36183	-0.524651	-0.422231	0.466907	-0.0043869	1.37705	-0.0341778	0.0709381	-0.0462675	0.0043869	-0.0490417	-0.0916481	0.566233	0.910206	1.66877	1.33662	0.000375	0.436634	-0.0851755	0.125414	-0.127889	0	-0.145727	-0.318246	0.528975	0.94372	1.72304
ISOC2	-0.197941	-0.131696	0.0659323	-0.445219	-0.58139	0.0245576	0.544519	0.272853	-1.07209	-1.23594	0.878809	0.715018	1.42365	0.530506	0.121836	-0.300495	-0.0245581	-0.64078	-0.234079	-0.23415	1.05448	1.47768	1.60282	0.961709	1.12588	0.504543	0.258908	0	0.205961	-0.465772	-0.1342	-0.0348458	1.47991	1.84307
LBP	0.0408168	1.6194	-0.329134	-0.331904	-0.899144	-0.0166082	-0.433128	-0.232325	-0.331262	-0.089879	0.0732336	0.470935	0.561909	0.690041	0.284848	0.773466	-0.32114	0.0166082	1.61245	-0.553772	2.12226	-0.0469904	0.780882	0.325762	0	0.413227	0.137145	0.662165	-0.205077	0.00169039	1.51491	-0.643595	1.81453	-0.123993
FAM134B	-0.409685	-0.585271	0.451163	-0.382979	0.163448	0.444448	-0.0491171	-0.703882	0.00685883	0.0872941	-0.00685883	-0.0928607	-0.143065	0.0326786	-0.175984	1.51976	1.95669	1.4138	2.43295	-0.455622	1.796	-0.430634	-0.627286	-0.51123	-0.192902	-0.134657	-0.392221	1.13532	1.26776	0.943164	1.68119	-0.791299	0.813678	-0.710932
LZTS3	-0.0661125	-0.178172	-0.225698	-0.802036	0.126742	0.380329	0.778744	-0.0325823	-0.338711	-0.599448	-0.268365	0.1116	0.881334	-0.0523634	0.0325823	0.295376	0.0513535	-0.0683975	-0.0746241	0.836979	1.64691	0.488486	1.14279	0.327407	0.0287371	0.31183	0.217141	0.374287	0.274132	0.0784855	0	1.01717	1.90512	0.738897
EPHB3	-0.0556994	0.0250692	-0.250523	0.52338	0.151476	-0.499784	-0.477316	0.487345	0.0732203	-0.190682	-0.0250692	0.659754	-0.0693159	-0.0855951	0.726991	-0.396884	-0.124667	-0.269094	0.24125	1.17702	0.958975	0.110255	0.297999	0.856985	0.366183	0.135528	1.06946	-0.0319495	0.16103	0.0091486	0.276048	1.50472	1.51751	0.458061
C19orf60	-0.493647	0.509244	0.0322518	0.710775	-0.243135	-0.442726	-0.269946	0.84884	-0.376894	-0.72754	0.331717	1.12302	0.635912	0.698425	-0.0322523	-0.281818	-0.143039	-0.567455	-0.326263	0.643158	1.84162	0.822271	0.744566	1.21497	0.415698	0.638639	0	-0.188971	-0.272573	-0.580605	-0.321335	0.798218	1.91605	0.647037
SUPV3L1	0.522825	-0.735188	0.787147	-0.784345	-0.369538	-0.0950389	-0.010601	-0.0568814	-0.32177	0.648892	0.448391	-0.381164	0.010601	-0.215273	0.402529	0.784864	0.558004	0.669324	0.894664	-0.0905099	-0.247619	0.844398	0.153774	-0.24565	0.74737	-0.168464	0.655046	1.03534	0.651916	0.991473	1.20966	0.0572424	0.0263648	0.923106
FAM173A	0.223897	0.839061	0.185371	-0.00722027	-0.260087	-0.0016675	-0.00825548	0.157195	-0.551722	-0.885354	1.14596	0.559462	1.31334	-0.347763	-0.13452	-0.0434661	0.00166702	-0.150691	-0.381487	0.868579	0.837516	0.253075	1.45866	0.75268	1.43937	-0.269697	0.00940084	0.0614357	0.158126	0	-0.290339	0.960001	0.978847	0.419549
EGR1	0.0257416	-0.387883	0.414274	-1.09047	-0.956214	-0.680759	-0.0257421	1.83461	0.610734	-0.563653	-1.17073	1.58372	-0.767114	1.2916	1.39101	1.40165	-0.721089	-1.05062	-0.123598	2.43403	0.935636	1.99643	-0.891266	1.28075	-1.52971	1.07754	1.07233	0.959688	-1.26122	-1.03796	-0.521667	1.99135	0.30971	1.43585
PQBP1	1.80783	0.504096	0.654565	1.27344	-0.642125	-0.279975	-0.417029	2.25634	-0.374738	-0.0964108	0.975117	-0.192562	0.359235	0.171259	0.225992	-0.271901	-0.107699	-0.171894	0.0964108	-0.666053	-0.336079	2.50346	0.241118	-0.176426	0.880026	-0.0280314	0.0697231	-0.276065	-0.0482593	-0.239729	0.151278	-0.630587	-0.407012	2.45512
DNAJB5	-0.139089	-0.205861	-0.114647	-0.0918403	-0.806731	0.734471	0.0361033	-0.450637	-0.168234	-0.405801	0.0300803	0.759874	-0.0300803	0.457683	0.214818	0.0840955	0.249123	-0.0319095	0.633934	-0.0353694	0.837339	1.11121	0.298815	0.714142	0.553673	0.528906	0.56604	0.0142255	0.404289	0.201485	0.782556	-0.0593295	1.03054	1.53028
AMFR	1.21009	0.07794	0.65481	-1.53569	-1.42959	1.85412	2.23933	0.810071	-1.10373	2.90158	0.967026	-0.698156	-0.779757	-0.960416	-1.34754	-0.0141444	-1.1719	0.0141449	-0.0966001	1.363	-0.318459	2.68694	-0.381804	-0.293645	1.43684	-0.765282	-0.534202	0.422411	-1.01355	0.339177	0	1.90084	-0.176142	2.97559
CYP3A5	-0.569777	0.20451	1.63589	-0.741191	-2.02715	-0.164698	1.47989	-1.05424	-0.969604	1.06357	2.24294	-0.515841	0.0850573	-1.78198	1.62098	0.0816493	-0.0816493	0.643781	2.8744	-2.27622	-0.524669	1.93907	0.217598	-0.5736	2.37179	-1.47214	1.74394	0.211503	-0.109259	0.68923	3.1643	-1.88722	-0.576305	2.28616
SH3GL3	-0.0370646	0.0165353	-0.0165353	2.01802	-0.127455	0.0416269	-0.103545	-0.267153	-0.39366	-0.340823	2.43187	2.12003	-0.33028	1.19233	0.422978	0.220999	0.354602	0.0392184	-0.171366	0.296219	-0.195644	-0.617632	-0.349673	1.77386	2.04411	0.847257	0.188443	-0.142905	0	-0.127071	-0.228521	0	-0.21393	-1.1249
KLF5	0.395837	-0.199997	0.100078	-0.263569	-0.100078	0.675182	-0.403883	0.128016	0.575691	1.34947	-0.653734	0.667141	-0.31425	-1.09273	-0.444561	1.00479	0.469728	-0.172312	0.789671	0.638535	-0.505864	-0.283098	0.182282	1.51661	-0.297444	-0.852402	0.0782895	1.73404	1.15724	0.550833	1.43626	1.61261	-0.337014	0.0782556
ATF3	0.0306692	-2.21265	1.7182	-0.505084	-0.0306692	-0.909179	0.40075	1.67226	-0.239969	-0.702069	-0.580491	2.76715	-1.49529	-0.525115	1.98466	3.58882	-0.116093	0.721781	2.61273	3.38662	-0.220479	1.50907	-3.07505	1.30219	-2.00946	-1.98133	0.613091	2.21566	-1.56928	-0.730915	1.28338	2.03596	-1.7159	-0.0345726
PTPRC	0.167791	0.313558	0.850884	3.74421	4.64783	1.06211	1.38972	0.907416	0.815456	2.70334	-0.410307	-0.168767	-0.685711	-0.512107	-0.871844	-0.586661	-0.561959	-0.167792	-0.837991	-0.638878	0.313839	-0.532185	-0.37341	0.0329089	-0.146286	-0.246553	-0.403701	-0.466953	-0.171505	0.148948	-0.348733	-0.30943	0.668372	-0.150974
RAB40B	0.0132074	0.681834	-0.0409307	-0.0906191	-0.510629	-0.533308	-0.414401	-0.0712299	0.132148	-0.402079	1.82063	0.581662	0.458562	-0.386225	0.393552	0.221467	0.352912	-0.0132074	-0.229433	0.469447	0.986743	-0.248464	0.468561	0.721664	2.00948	-0.280698	0.682129	0.293802	0.496506	0.139088	-0.166002	0.517315	1.12052	0
E2F4	-0.203504	-0.0281363	-0.255127	0.68449	0.408583	-0.229341	-0.403749	1.08628	0.00164318	-0.612824	0.00384712	0.381394	0.130366	1.79899	0.553831	-0.160408	-0.00164318	-0.118252	-0.132096	0.496422	0.498313	-0.205976	0.324078	0.49264	0.180115	2.11387	0.768695	0	0.0905695	0.0952053	0.0437422	0.677938	0.724113	-0.0377789
NENF	-0.527755	0.651331	-0.290636	0.644894	0.290279	-1.07162	-0.573799	-0.19421	-0.689162	-0.815892	0.287705	1.28089	0.703843	1.61171	0.0136108	0.390231	-0.110758	-0.0136104	-0.0960808	1.28493	0.504379	-0.239392	0.873692	1.56623	0.0167184	1.7047	0.185481	0.215724	-0.0830851	0.090023	0	1.44079	0.280004	-0.166739
LAMC2	-0.641254	0.633672	1.10693	2.28455	2.23416	0.783766	-0.398176	1.33905	0.241034	2.01241	-0.197003	-0.0615573	-0.761893	0.30581	-0.175034	-0.440292	-0.609632	-0.498052	0.104722	-0.197168	0.0615568	-0.811282	-0.239776	0.600137	0.163006	0.746586	0.264101	-0.069644	-0.0235643	0.27581	0.488346	0.00589371	0.771133	-0.141478
C11orf80	-0.0388818	-0.0664139	-0.0708766	0.499995	1.85375	0.733963	0.434607	1.51502	-0.322828	0.311428	0.0388818	-0.428103	-0.0817957	0.129337	-0.170064	-0.688204	-0.116815	-0.177486	-0.220194	1.13765	0.2192	0.695819	0.455761	-0.0841145	0.268557	0.637845	-0.104458	-0.306671	0.0985837	0	0.018146	1.56834	0.339286	1.05731
ACOT11	-0.0958767	-0.0575542	-0.322924	-1.43734	-1.66607	-0.699534	0.142363	-0.760028	-0.223907	-1.3951	0.330406	1.23105	1.36131	0.541669	-0.501207	0.456938	0.295983	-0.0318985	0.244328	0.0318985	1.89703	0.242136	1.5971	1.67139	0.707001	0.799704	-0.0224934	0.721096	0.68048	0.137493	0.383687	0.243571	2.14616	0.484015
CKAP2 /// IGLC1 /// IGLJ2 /// IGLJ2 /// IGLJ3 /// IGLJ3 /// IGLJ3 /// IGLV1-44 /// IGLV2-14 /// IGLV@	0.0136099	-0.319552	1.32997	4.35495	1.81951	-1.04761	-0.769128	0.432126	-0.394997	0.281038	-0.152143	0.0209718	0.318274	1.15648	-0.0289621	-0.115025	-0.088501	0.00683689	-0.391863	-0.00683689	0.237333	-0.0295038	0.377146	0.122158	0.0289955	1.41657	0.146852	0	0.0216866	0.0398083	-0.185116	0.0394616	0.300518	0.177946
GSTT2	0.621555	-0.260356	0.390474	0.900735	-0.369184	1.2383	0.104925	-0.0133662	-0.564702	-0.62772	-0.103727	-0.278159	2.42275	-0.0389733	0.482132	-0.0707769	0.0133662	1.44887	-0.59191	1.39206	-0.419494	1.59366	1.93282	-0.74265	-0.280543	-0.45247	0	-0.256655	-0.250467	0.720332	-0.785683	1.19151	-0.575692	1.33577
LPHN3	-0.231126	-0.283361	-0.35518	0.845435	-0.209557	-0.0598555	-0.613621	0.0320773	-0.0934706	-0.283443	0.705408	0.739212	0.0608683	0.244123	0.0393209	-0.0663219	0.462811	-0.0320773	0.836692	2.84569	-0.0524282	0.278266	0.0675907	0.429863	0.495883	-0.0149603	0.110779	-0.150197	0.205784	0.0342336	0.649878	2.63052	-0.140684	-0.025074
MAFF	-0.163633	0.0937219	-0.395353	0.030581	-0.088954	-0.733069	-1.04537	0.518485	0.0617151	-0.16408	-0.636461	1.86918	-0.4532	-0.316238	0.564496	2.27834	0.100497	-0.030581	2.21765	0.240334	0.150129	-0.135528	-0.447543	1.92175	-0.581475	-0.236912	0.232884	2.1607	0.0474734	0	1.96043	0.108931	0.13319	-0.165108
PADI2	0.210906	-0.293585	-0.45057	0.0279846	0.0379834	-0.584261	-0.352877	-0.0745034	-0.554385	-0.182068	-0.355174	0.626409	-0.0279851	0.473273	0.36315	0.277565	0.287261	-0.234468	0.317717	2.63294	0.606304	-0.276899	0.0934896	0.560554	-0.177656	0.633884	0.531003	0.404478	0.462767	-0.00399971	0.453846	2.83802	0.805923	0.0190549
IGFBP1	0.246186	-0.712476	-0.491023	-0.264452	-0.485711	0.634172	-0.129513	-0.12048	-0.101595	-0.143519	0.316716	0.101595	-0.134946	-0.159644	0.694894	1.68099	0.206594	2.79365	2.45937	-0.297225	0.256181	1.31248	-0.733417	0	-0.237812	-0.488053	0.0591774	0.997337	-0.495067	1.81005	1.35416	-1.14784	-0.592283	0.90757
GCDH	0.347805	-0.232888	-0.00591946	-0.438448	-0.220565	-0.157102	0.266777	-0.530276	-0.261307	-0.551487	0.108489	0.341542	0.347666	0.00591946	-0.143937	-0.291216	0.446012	0.311228	0.458618	-0.892553	1.44874	0.89577	0.817915	0.811563	0.516181	0.460804	0.187473	0.0784779	0.729509	0.774108	0.583934	-0.545395	2.02179	1.3825
MAL	-0.569002	0.498086	0.606703	-0.359323	-0.533843	-0.0935249	-0.487089	-0.44508	-0.287437	0.485031	-0.480662	0.118075	-0.604712	-1.23875	0.00138283	0.30194	0.171939	0.586277	0.869717	1.5794	0.601246	-0.00138187	0	0.706385	0.12162	-0.671002	0.553294	0.842703	0.63969	1.11562	1.30604	2.00625	1.11003	0.619014
LYRM9	0.226295	0.511271	-0.235772	-0.788063	-0.145505	-0.060318	-0.0188532	0.21252	0.0362387	-0.478024	0.981323	0.54416	0.600424	0.0188532	-0.163929	-0.240537	-0.0258303	-0.105449	-0.383017	2.57839	1.24116	0.784378	0.389705	0.333382	0.645853	-0.0443792	-0.244066	-0.453954	-0.323162	-0.275352	-0.461503	2.48024	1.17194	0.749826
ANKRD2	-0.507344	0.245265	2.35913	0.561381	-0.493326	-0.369006	0.0436759	0.700179	-0.0436764	-0.540642	-0.0940781	0.403269	0.186617	0.616283	-0.246192	-0.392447	-0.541783	-0.0612812	-0.0488696	2.23897	0.284398	0.174988	0.352066	0.507865	0.0213509	0.57281	-0.304393	-0.261574	-0.157902	0.157161	0.226401	2.6894	0.447862	0.280086
FXYD3	0.00549889	0.0395427	-0.0804749	1.19672	-0.337661	-0.198583	-0.241576	0.91836	-0.0613432	0.10576	-0.0285726	-0.119964	-0.00549936	0.91086	-0.181273	0.149947	-0.0470772	0.333401	-0.0111008	1.45403	0.39381	0.153856	0.199265	0.0729833	0.0547996	1.02528	-0.00585699	0.179085	0.2149	0.457347	0.192659	1.3472	0.640481	0.26783
DHCR24	0.80153	0.190227	0.102232	-0.144262	0.240552	0.937316	1.27535	0.392829	0.431392	0.605135	0.00639772	-0.313812	-0.00639772	-0.727888	-0.412665	-0.255143	-0.225644	-0.475247	-0.0829925	-0.184866	1.25696	-0.0739822	0.612222	0.0244365	0.421792	0.143851	0.147319	0.237118	0.433804	0.240872	0.648689	0.555299	1.84938	0.339202
BAG5	0.877336	-0.266843	-0.721335	-0.854994	1.1755	3.07821	2.02181	0.108873	1.5142	1.72672	-0.108873	-0.824787	-0.747933	-0.657399	-0.453061	-0.500411	-0.279558	-0.833173	0.366973	1.68994	0.114873	0.530529	-0.232204	-0.325736	0.0805879	-0.211307	-0.0381036	-0.388306	0	-0.329508	0.536072	1.9256	0.297437	0.71826
SNORA29 /// TCP1	0.820922	-0.0994892	-0.0430012	-0.927205	0.569325	1.41686	1.32384	-0.679195	0.806323	1.01107	-0.440688	-0.0269637	-0.219031	-0.657854	-0.354944	0.33182	0.0269637	0.086628	0.421434	0.952849	-0.139719	-0.193974	0.297245	0.443739	-0.1212	0.194021	0	0.64977	0.264502	0.395348	0.644006	1.29462	0.204412	0.734206
WNK1	0.224858	-0.197597	-0.37404	-0.22418	1.21546	1.88015	1.4522	-0.925471	0.536282	0.0713358	0.920151	0.88553	-0.0716076	-0.123291	0.623579	-0.662458	1.13005	-0.724289	-0.457008	0.382894	-0.0713363	-0.154857	0	1.09547	0.839016	-0.228592	0.805578	-0.225133	1.32295	-0.47433	-0.271114	0.442411	0.249608	0.0723171
LOC101928717 /// SLC19A1	-0.0402322	1.46375	-0.0515924	-0.302998	-0.246181	-0.409103	-0.208489	0.171935	-0.190271	-0.423701	0.422332	0.547173	0.625048	0.797524	0.0402327	0.424439	0.419754	0.0710378	-0.188323	-0.337022	1.79049	-0.179021	0.472624	0.563026	0.381182	0.764485	-0.00653839	0.60744	0.455499	0.166183	0.0264125	-0.279078	1.79343	-0.183075
HLA-DRB4	-0.648247	-0.829491	-0.854377	-0.0307674	-0.992066	2.82985	1.52946	-0.571069	-0.623698	2.38429	1.2009	-0.792385	-1.11782	0.801976	1.15666	1.01589	0.682417	0.358148	-1.23553	0.0307679	1.04249	-0.273577	-0.843281	-0.435946	1.29117	0.564064	1.4616	0.926162	0.693021	0.346605	-0.995945	0	1.36846	-0.485488
HBA1 /// HBA2	-0.255507	4.05232	0.0652008	1.52472	-0.722184	-0.13584	-0.993973	1.04835	-0.166487	1.3134	2.16234	0.0506687	0.433968	1.47238	-0.679705	-0.761307	-0.656871	-0.910204	-0.691547	0.223692	-0.0506692	0.762786	0.347914	0.0365753	2.38977	1.22983	-0.443246	-0.675141	-0.667184	-0.710398	-0.585256	0.40236	0	0.526921
COX6A2	0.041647	-0.0903454	-0.187698	-0.229718	1.24831	-0.565914	-0.249022	-0.179268	0.0879984	-0.566496	0.418981	0.392052	0.420743	1.34034	-0.380281	-0.00165701	0.330923	0.00165701	-0.0526013	-0.0675001	1.71253	0.611351	0.551664	0.631407	0.22072	1.13068	-0.216433	0	0.460532	0.0764351	0.105705	-0.229799	1.96136	0.199906
CTTN	-0.0327101	1.12172	-0.247426	0.106113	-0.986365	-0.40628	-0.428563	0.0109034	0.427488	-0.262119	-0.0712957	0.889066	1.30349	0.371045	0.105993	-0.142859	-0.0109034	-0.170519	-0.458885	0.175632	2.18365	0.430834	1.47376	1.00723	-0.193556	0.434773	0.116161	-0.0648422	-0.0432506	-0.238624	-0.525094	0.240195	2.36113	0.451476
CALCA	0.0550971	-0.16279	-0.129222	-0.394554	0.0199761	-0.194278	0.0212245	0.273091	-0.0965428	-0.437985	0.00521421	0.0792494	-0.311305	-0.00725603	0.200495	0.094584	-0.00521421	-0.0476613	-0.285211	4.46828	0.510805	0.196089	-0.26571	0.0860763	0.00130892	0.0604486	0.192855	0.0152564	-0.00184298	0.0874367	-0.116523	4.34918	0.527199	0.126087
NR2F2	0.0185318	-0.0553546	-0.381048	0.518915	1.72062	0.207677	0.396297	-0.0185318	-0.231909	-0.0913076	0.173654	-0.313879	0.0640516	0.551545	-0.0968356	0.0502434	-0.0228424	-0.446785	-0.370544	1.31481	2.38597	-0.459551	0.058146	-0.110557	0.00754023	0.474318	0.193991	0.0686688	-0.0208488	-0.310461	-0.0407729	1.4828	2.52006	-0.325757
CST6	-0.318508	1.38028	-0.33472	2.11339	3.19417	0.292878	0.0716457	2.9717	-0.0465612	0.550817	-0.690336	0.0465612	-0.302721	0.160089	-0.705218	-0.685889	-0.493451	-0.789067	-0.495296	0.946128	0.324499	-0.387804	0.113162	0.132064	-0.123028	0.591351	-0.138362	-0.124326	-0.0570273	-0.223282	-0.0396643	1.17993	0.72329	0.067256
DENND2A	0.252659	-0.289216	-0.223433	-0.373737	1.57418	-0.414089	-0.389248	0.958302	-0.0519476	1.27158	-0.0078311	0.156902	-0.173668	-0.0551052	0.0078311	0.284328	-0.348087	-0.0408611	0.168767	1.95368	0.200806	0.391083	-0.0226779	0	0.0570827	0.0325265	0.279903	0.441883	-0.0337114	0.187709	0.352408	2.00475	0.372061	0.374897
SYNGR1	-0.277304	1.33225	0.0846267	1.15464	0.505796	-0.306223	0.188023	1.21438	-0.0501852	-0.370518	-0.102341	0.507544	0.277904	-0.184383	-0.321485	-0.51366	-0.508293	-0.679485	-0.311468	1.99736	0.745484	0.0501847	0.618424	0.662339	0.265398	0	-0.0214896	-0.16309	-0.229336	-0.532001	-0.0878859	2.51209	1.0439	0.391549
DUSP2	-0.288718	-0.536935	1.37355	0.336909	0.64376	-0.990066	-0.707645	3.05839	-0.174279	0.0973835	-0.248325	3.18242	-0.339158	-0.0202117	0.0214009	0.68041	-0.519918	-0.0189619	0.207309	1.20827	0.0189619	-0.523138	-0.592989	3.11156	-0.0830402	-0.163496	-0.179255	0.43861	-0.660573	-0.205258	0.00750399	1.50262	0	-0.751278
ABHD2	1.31753	-0.196208	1.04356	-0.106003	1.55563	1.72552	0.986243	-0.0103302	0.132104	0.806724	-0.0352807	0.600177	0.279005	-0.61287	-0.634991	1.20733	-0.0559769	-0.708824	-0.348706	-0.280691	-0.267758	0.0103307	0.598746	0.973466	0.186569	-0.372917	-0.421727	1.34714	0.252034	-0.477412	-0.0521536	0.0204377	0.171196	0.240701
SEC23IP	-0.730546	-0.420357	2.62417	-0.0418386	-0.733325	-0.0250435	-0.624912	-1.00985	0.0800557	0.55175	-0.980292	1.51866	1.52053	0.0250435	0.676388	1.59575	0.147005	1.37808	1.89763	-0.842496	-0.378496	-1.35572	1.30059	1.71691	-0.632685	-0.128062	0.577473	1.35993	0	1.23544	1.81015	-1.02983	-0.617088	-1.60805
LDLR	-0.235451	-0.918268	-0.730442	0.00153351	0.444166	0.479365	-0.0126581	1.12792	-0.834763	0.917789	-0.353828	2.62789	-1.28883	-0.00153303	0.110342	2.46337	0.791064	1.32589	2.96643	-1.19209	-0.20172	-0.253405	-1.55413	2.09706	-0.739906	-0.16345	-0.412813	1.99411	0.262088	0.809477	2.39235	-1.65625	-0.569129	-0.850556
C1orf116	0.0671186	0.983546	-0.402628	0.157755	0.713037	1.04893	-0.489099	0.725878	0.0557528	1.1571	-0.694553	-0.0460844	0.0460844	-0.046288	-0.133519	-0.258719	-0.063344	-0.132547	-0.198712	0.145618	0.58167	-0.157267	0.545441	0.70404	-0.00586891	0.291865	0.458758	0.266543	0.74026	0.274301	0.253628	0.932148	1.11998	0.193367
CADM3	-0.179735	-0.108774	-0.11438	0.110126	-0.219387	-0.52465	-0.19203	1.20116	-0.0849209	-0.630079	0.0214324	0.502356	-0.0398722	2.7698	0.575976	0.0822578	0.736859	0.430925	-0.0214324	0.126915	0.603336	-0.221047	-0.269316	0.375741	-0.102596	2.59096	0.499775	0.011919	0.640203	0.284236	-0.0890765	0.00343656	0.374425	-0.310436
NLGN4X	0.0410948	0.493083	0.852609	1.82125	1.53091	1.16538	0.532306	0.63745	1.38671	2.70372	0.202748	-0.130606	-0.507206	-0.538225	-0.202365	-0.0410948	-0.571394	-0.318522	-0.136134	-0.277771	-0.209653	-0.707138	-0.298286	-0.00146961	0.379127	0.056221	0.128264	0.54181	0.0273156	-0.000594	0.123743	-0.0318589	0.302172	-0.126807
ARHGAP6	0.469003	-0.832594	0.955415	-0.445355	-1.01613	0.204413	0.0225263	-0.253094	1.71485	2.24554	-1.33462	-0.486949	-0.0388513	-0.475932	0.465716	0.548097	-0.239738	-0.0175037	0.425512	0.0175037	-0.977572	0.607639	0.859378	-0.0807438	-0.719514	0.211051	1.25963	1.19655	0.495756	0.725758	1.08924	0.714523	0	1.51102
SLC38A4	3.94872	0.130263	-0.142704	-0.0904279	-0.528664	0.0746551	-0.265929	-0.470568	-0.0689478	3.47854	-0.215825	0.0696654	-0.314832	-0.156765	0.043705	0.195431	0.00488567	0.923118	0.0346479	0.0296469	-0.0109992	-0.00488567	-0.141624	0.129131	-0.118053	0.0346355	0.114465	0.210766	0.203568	1.02261	0.208515	0.349495	0	0.140155
CALR	0.0142136	0.544163	-0.722897	0.421935	2.91651	1.1295	0.7911	-1.47415	0.689428	0.170667	0.549396	-0.0142136	-0.128118	-0.470846	-0.598699	-0.476033	-0.688233	-0.0293026	-0.827565	2.42714	1.13412	-0.543071	0.003129	0.368264	0.863176	-0.161214	-0.305079	-0.280106	-0.423451	0.228662	-0.452743	2.85707	1.51756	-0.246344
SERPINE2	0.306796	1.41347	0.492894	-0.324262	-0.947112	1.57373	1.15818	0.307856	0.918921	1.33025	-0.458668	-0.00757694	0.00757694	-0.658032	-0.361424	-0.109941	-0.745709	-1.06128	0.0707378	-1.75407	0.473296	-0.362022	1.04585	0.89711	0.723688	0.369584	0.693805	1.13244	0.304081	0.16924	1.08519	-0.862884	1.24105	0.708085
CD24	-0.144674	1.25787	0.101523	-0.00971794	0.688884	0.390926	0.187079	0.376433	0.823893	0.787321	-1.05664	-0.379599	-0.507713	-1.6636	-1.25578	-0.266005	-0.656078	-0.80927	-0.23708	2.69302	0.339119	0.00971794	0.389652	0.632886	-0.250951	-0.600011	-0.262578	0.645204	0.36809	0.279369	0.820451	3.63003	1.46929	0.97712
FOLR3	-0.536755	0.00157118	-0.0015707	-0.602361	-0.255781	-0.83158	-0.481159	0.647457	-0.48823	-0.558605	0.846742	0.74636	0.599097	0.382882	0.369627	-0.0183363	-0.422815	-0.230961	0.211013	1.54547	0.865795	0.561142	0.465515	0.77073	0.911966	0.609333	0.380254	0	-0.295831	0.0727105	0.23385	1.89797	0.858305	0.502045
ADRA2A	-0.207749	0.000751	0.180419	1.21569	2.96042	0.299515	0.342799	1.14441	0.238222	0.770091	-0.561147	0.342731	-0.191558	1.09324	-0.138669	-0.113513	-0.147685	-0.575413	-0.018775	-0.000751	-0.237787	-0.368557	0.0353675	0.688821	0	1.03816	0.187844	0.211937	0.235423	-0.00043	0.0622382	0.253615	0	0
SLCO4A1	-0.261416	1.1046	0.0792265	-0.698975	-0.768321	0.0881424	-0.872178	0.409146	-0.233719	0.11376	-0.079227	1.36372	-0.472534	-0.190213	-0.0947404	-0.386002	2.25649	-0.171551	0.919179	0.358055	0.341692	0.328201	-0.349426	1.19668	0.220279	-0.155136	0.372876	-0.231624	2.47997	-0.0092082	0.844077	0.390002	0.455988	0.389909
IPCEF1	0.386899	-0.588011	0.465354	-0.346481	-0.604049	-0.51165	-0.850612	-0.0709028	0.30798	1.28728	-0.43831	1.06458	-0.197258	-0.23977	0.139099	0.0709028	-0.11339	-0.0827236	0.276423	0.838376	0.648338	0.201109	0.0511837	1.60648	0	0.200626	0.405458	0.394505	0.202763	0.358919	0.76684	1.19326	1.38016	0.504174
TESC	-0.33681	2.44271	0.361962	0.810787	0.732379	0.0504141	-0.820316	1.63094	0.210513	0.160017	-0.415861	0.825972	-0.177093	0.399494	-0.840075	-0.766164	-0.435696	-0.70756	-0.771438	1.61991	-0.127892	-0.0504136	0	1.08168	0.0486403	0.979702	0.000908	0.170781	-0.0827017	-0.0537467	-0.352754	2.21524	0.479304	0.40955
SERPINF1	0.135623	-0.379994	1.58553	2.12668	2.51275	-0.0414209	2.33375	0.869526	-1.31191	0.63378	-0.796932	-1.0454	-0.152754	-0.916149	-1.19049	0.0414214	-0.122431	0.295801	-2.05031	-0.91491	0.259598	0.619727	1.11118	-0.254397	0.515812	-0.0938549	0	1.34273	0.704828	1.22741	-0.641843	-0.35446	1.02468	1.61779
TLR7	0.176071	-0.070509	1.51817	3.02146	2.56911	0.166548	0.586029	1.10424	0.578898	2.75751	0.270166	-0.397842	-0.302035	0.0464044	-0.42984	-0.365324	-0.563512	-0.445586	-0.598911	-0.0464044	-0.359416	-0.799685	-0.0254941	0.0394092	0.542382	0.227526	-0.132721	-0.00969601	-0.169794	-0.0820565	-0.25817	0.325485	0.0530205	-0.243999
DNAJB1	0.405433	-0.369329	0.202652	-0.508446	-0.364737	1.02459	0.606387	-0.327867	0.544237	0.212708	-0.0571327	-0.319095	0.0571327	-1.605	-0.0683622	-0.178408	0.361743	-0.376332	0.601367	-0.73408	0.976725	0.914889	0.794148	0.349921	0.434683	-0.951702	0.742026	0.50799	1.08319	0.187455	1.25588	-0.147285	1.73203	1.69262
CEL	-0.311466	-0.0464683	0.680008	-0.486909	-1.17453	-1.05791	-0.533083	-1.20221	-0.374619	-0.814144	-0.0434475	1.50635	0.769355	0.867193	0.67278	1.13086	1.96595	2.29742	0.752139	-0.0482383	1.3368	0.0434475	0.000379	0.396618	-0.497456	0	0.111681	0.428808	1.14508	1.62719	-0.119986	-0.792816	0.907168	-0.456053
IL16	-0.377771	0.0352783	0.149853	1.49499	1.44924	-0.413723	-0.345063	1.72864	-0.335552	-0.519262	0.211544	0.428728	0.135207	1.93067	0.37679	-0.380538	-0.0352783	0.0394144	-0.137986	-0.39994	-0.0921893	-0.233205	0.186552	0.413521	0.55496	2.8141	0.503592	-0.246027	0.276806	0.14565	0	-0.52411	-0.0831599	-0.0784473
LINC01314	0.518352	-0.36375	-0.0543709	-0.232991	-0.646221	-0.850435	-0.144903	0.319982	0.487618	-0.0433455	0.0497866	-0.778054	-0.162821	0.871156	0.0433455	1.49345	0.527562	0.645957	1.36293	-0.508653	0.258736	-0.0975862	0.122181	-0.588805	0.157454	1.05455	0.153392	1.85943	0.817059	0.866561	1.59416	-0.316896	0.240893	0
ACADS	0.0603771	0.451653	0.0549412	-0.880115	-0.451974	-0.0153451	0.181046	-0.838488	-0.466144	-0.795159	0.742228	0.724452	0.639168	0.00823879	-0.05794	-0.00823879	0.350937	-0.206328	-0.0705051	-0.115955	1.7543	0.173201	1.02929	1.07929	1.03699	0.255422	0.244567	0.366877	0.654513	0	0.226125	0.10971	1.95707	0.450727
TRIB3	-0.0729098	0.859889	-0.0992408	1.76294	1.89713	0.673001	-0.185971	0.837149	0.0255523	0.488887	-0.203392	0.958288	-0.220421	-0.0255527	-0.0399494	-0.226123	-0.164547	-0.0366163	-0.0511608	0.941695	1.14216	0.21685	-0.408545	0.771529	-0.345869	-0.276279	-0.167454	-0.445406	-0.276243	-0.241425	-0.280876	0.754851	1.08048	0
SLC15A1	0.2463	-0.149845	0.146305	-1.16879	-0.644287	1.54497	0.646782	-0.316628	0.429984	0.798534	-1.09158	-0.565998	0.512966	-0.34763	-0.66886	-1.13462	-0.142499	0.51375	1.24181	-0.652528	1.71312	0.142499	1.05	0.0293336	-0.277882	0.117769	0.0834498	-0.421198	0.513547	1.12253	1.86783	-0.0036273	2.67626	0.826575
FKBP11	0.0168142	0.888048	0.365247	4.1048	4.8772	0.366864	0.885503	0.271187	-0.665149	1.0319	-0.542458	-0.0168147	-0.358328	-1.16628	-0.197916	0.226044	-0.587671	-0.0668063	-0.331021	-0.577234	0.381105	-0.346329	-0.0937972	0.20539	-0.218161	-0.385261	-0.0411067	0.314867	-0.244369	0.0330129	0.00388908	-0.242808	0.685201	0.0608144
LOC100272216	0.0540566	1.30877	-0.770482	0.565319	-0.194692	-0.0617247	0.848261	0.615204	0.539577	0.648134	3.36803	0.945735	-0.0347137	-0.819904	0.0347133	-0.10017	-0.300718	-0.246064	-0.346233	-0.295181	0.0703225	-0.165736	0	1.09649	3.53419	-0.669072	0.0586019	-0.300008	-0.335145	-0.063942	-0.288552	-0.223161	0.0169439	0.111397
THBS1	0.59991	0.270729	-0.0844488	0.0844488	1.23701	1.41902	2.76672	1.59017	2.51528	2.87091	-2.2482	2.08005	-1.58344	-1.20519	-0.143901	-0.261439	-0.883069	-1.69875	-0.593638	2.32961	-1.52788	-0.64689	-0.916196	2.78251	-1.26285	-0.355181	0.0249162	0.23418	-0.329474	-0.839729	0	3.16581	-0.72681	-0.0674377
ITGB2	0.0494175	0.852855	1.06724	3.38682	3.43329	0.761176	1.09559	1.41781	-0.0494175	1.74627	0.197929	-0.576325	-0.534327	-0.460147	-0.511309	-0.360478	-0.632183	-0.429986	-0.973971	-0.484718	0.170475	-0.370916	-0.165976	-0.216709	0.676713	-0.171728	-0.0932727	-0.111478	-0.111641	0.0709448	-0.396381	0.0291982	0.278892	0
YIPF2	-0.675627	0.60381	-0.00567245	0.832246	1.04474	-0.442889	-0.375489	-0.185191	-0.0377369	-0.811477	-0.166601	0.899405	0.410749	1.0471	0.473021	0.279634	-0.0755501	-0.156361	0.00567245	1.22566	0.850477	-0.0632076	0.267818	0.774729	-0.121052	0.937791	0.444634	0.151064	-0.184516	-0.155495	-0.0409279	1.27281	0.728166	-0.171733
SPTLC2	0.0205746	0.0409408	-0.174978	-0.817965	0.476819	1.6711	0.986282	1.78835	-0.148447	0.440573	-0.0205746	-0.230748	-0.122518	0.284661	-0.438351	-0.3253	-0.109128	-0.725826	-0.0885525	1.36255	0.872523	0.862639	0.243997	-0.0771737	0.179142	0.396212	-0.556752	-0.0772748	0.0193481	-0.522677	-0.0733967	1.55636	1.04764	0.833602
TSC22D2	-0.975822	-0.44508	-0.74925	-0.602618	0.255801	-0.0442696	0.0442696	-0.263022	0.526626	1.4068	-0.843073	0.520726	0.271204	-0.282041	1.17114	0.852471	-0.131481	-0.171362	0.937717	1.2801	1.45243	-0.119854	0.160973	0.594447	-0.826252	-0.313087	1.101	0.804995	-0.195882	-0.311657	0.942165	1.15745	1.44055	-0.0737219
MUC1	-0.247381	0.362088	0.407152	1.20582	0.928173	0.308033	-0.404457	0.433009	-0.311356	0.709821	-0.694209	0.774198	-0.449142	-0.753359	-0.117366	-0.197518	-0.213215	-0.617774	0.117366	1.20169	1.06794	-0.307084	0.164975	1.00071	-0.309566	-0.340026	0.445641	0.274056	0.269548	0.00467014	0.58387	1.56123	1.5947	0.120106
DUSP9	-8.58e-06	-0.340537	-0.204252	-0.521218	-0.687572	-0.588481	-0.345258	-0.579184	-0.662757	-1.13211	0.722128	1.28164	8.58e-06	0.540861	0.763484	0.0377779	-0.231706	0.0320616	0.194777	2.12635	0.213102	0.498191	0.127849	1.41796	0.881332	0.63835	0.660983	-0.0202017	0	0.194018	0.331675	2.33312	0.291638	0.571807
IGKC /// IGKV2-28 /// IGKV2-28 /// IGKV2D-28 /// IGKV2D-28	-0.192057	0.135675	0.200963	3.72847	3.90177	-0.297225	-0.325676	0.813489	-0.0640116	0.892398	0.135792	0.511104	-0.306079	-0.183506	-0.254531	0.0629544	0.240268	-0.0629544	-0.253079	-0.473471	0.367288	-0.298116	-0.265621	0.606668	0.4228	-0.0465612	-0.325746	0.0434899	0.012722	0	-0.144853	-0.322371	0.476053	-0.190422
PTOV1	0.437345	0.550902	0.479017	0.11515	-0.211514	1.172	1.91506	0.755062	-0.304638	-0.923224	0.080246	-0.155664	1.03664	-0.348271	-0.080246	-0.140192	-0.107276	-0.225448	-0.0895824	-0.353937	1.01528	1.19414	1.2241	0	0.0801106	-0.23392	-0.0058136	-0.0880523	0.0139499	-0.124835	-0.0419464	-0.508169	1.1694	1.24749
NSG1	0.112963	-0.145468	2.99023	0.452762	-0.894188	0.799764	1.43292	-0.806731	-0.488024	-0.0767803	-0.420461	0.10439	0.42395	0.772782	-0.209921	-0.462931	0.0767803	-0.639179	-0.542042	-0.717777	2.38465	0.340286	0.492544	0.336024	-0.121491	0.867077	0.0413361	-0.209568	0.20265	-0.177375	-0.314679	-0.280319	2.59552	0.607967
ICAM3	0.0732803	0.863423	0.286102	1.80011	1.51308	-0.333784	-0.0719128	0.0960913	-0.40356	-0.0170345	-0.086669	0.751323	0.590143	-0.127623	-0.145758	-0.0605755	0.0170345	-0.534212	-0.480914	-1.02122	1.41122	0.665821	1.02596	0.932864	0.26962	-0.0528178	0.208705	0.234851	0.178675	-0.454314	-0.357614	-0.75614	1.56622	0.947263
HNRNPH1	0.449646	-0.32212	-0.104589	0.619485	1.40701	1.0426	1.22827	-0.949892	1.40819	1.87593	-0.140996	0.486529	-0.517404	-1.74203	0.104589	-0.24168	-0.927547	-0.796184	-0.542536	1.35106	1.33519	-0.572712	-0.381908	1.05873	0.404043	-1.0497	0.589931	0.245204	-0.508101	-0.319357	0	2.29218	1.82287	-0.0894814
SLC15A2	-0.0225711	-0.965136	-0.312087	-0.342832	0.112635	-0.409171	0.335735	0.259488	0.0225716	0.443985	-1.28179	-0.53358	1.21823	-0.363235	-0.0468144	0.691372	0.813815	-0.0956988	0.874328	1.26425	-1.06057	0.220453	1.68354	-0.227181	-0.542216	0	0.247694	1.24365	1.49662	0.490949	1.38641	1.64151	-0.371829	0.612601
KIAA0125	0.399088	-0.131732	-0.190504	2.73548	1.9834	-0.220146	-0.308967	-0.383314	-0.121672	-0.0930548	0.230747	1.05272	0.052093	0.980391	0.362037	-0.070231	-0.139613	0.0118551	-0.0118551	0.0766048	0.173913	-0.345219	0	0.865217	0.249247	1.33087	0.330902	-0.00682926	-0.0625515	0	-0.037313	0.0534911	0	-0.290096
TARP /// TRGC2 /// TRGV9	-0.191042	0.398657	2.13584	2.72946	1.09317	-0.333107	0.0703349	-0.214982	0.318314	0.767743	-0.551973	0.364861	-0.166346	-0.0703349	-0.377887	-0.373674	-0.177186	0.869962	0.211163	-0.350134	0.47306	-0.481719	0.0365844	0.38352	-0.253756	0.116342	-0.0530829	-0.0255513	0	1.39185	0.576918	-0.296972	0.408938	0.024334
F12	-0.567945	2.49531	0.0461345	0.821951	-0.133081	0.0216999	-0.140805	1.95493	0.192345	0.0196028	-0.196011	0.199103	-0.0196033	0.568473	0.087636	-0.527891	-0.171778	-0.641326	-0.239964	-0.268388	0.483935	-0.190446	0.310088	0.766726	0.433314	0.975256	0.539242	0.0385618	0.161846	-0.0284071	0.181003	-0.0271988	1.17443	0.130677
ERBB2	0.223863	-0.132784	-0.178421	-0.0620441	0.909665	0.156558	0.995657	0.0280848	-0.283021	-0.146126	0.295477	0.405399	-0.159331	-0.471911	-0.0280848	-0.432247	-0.294241	0.100492	0.135509	0.907262	0.913736	-0.268175	0.179389	1.13091	0.644048	-0.119722	0.354393	0.0894346	-0.0842176	0.446811	0.400568	1.34389	1.41028	0.0360575
CDC42SE1	0.163144	1.51725	-0.204636	1.27624	1.88131	0.22823	-0.174863	-0.269357	0.955011	1.48056	-0.0512142	0.400312	0.0512142	-0.07481	-0.465863	-0.234482	-0.597676	-0.615225	-0.3179	1.88987	0.974164	-0.413217	0.195278	0.499228	-0.152474	-0.106521	-0.265393	-0.272753	-0.585154	-0.625376	-0.361181	2.00665	1.08916	-0.377866
METRN	-0.0102601	0.25753	-0.521552	-0.0549264	-0.620138	0.0115809	0.202363	-0.0514641	-0.678879	-0.948982	0.370983	0.833438	1.24083	0.823981	-0.308336	0.065299	-0.320036	-0.409325	-0.348726	0.0102601	1.10675	0.493675	1.51671	1.18959	0.613213	1.07649	0.104034	0.340467	0.169944	-0.117078	-0.17239	0.185698	1.46602	0.909786
CD36	4.18328	-0.0549321	0.117691	2.32359	1.00183	0.0869045	-0.0179453	1.09637	-0.0844951	1.11857	-0.196786	-0.140068	-0.734414	0.16899	0.0179453	-0.37164	-0.303561	-0.544202	-0.590648	0.624841	0.183767	-0.341396	-0.207097	0	-0.00860453	0.573301	0.0862298	-0.141311	-0.0330796	-0.0703177	-0.155309	0.569702	0.475027	-0.206617
RPL18A /// SNORA68	0.437868	1.68491	-0.82743	2.19383	1.07676	-0.447923	-0.35567	1.53794	0.0713844	0.278669	0.972796	-0.288735	0.821461	-0.311661	-0.13036	-0.463293	-0.59529	-0.860827	-0.961615	0.673896	-0.0713844	1.08698	1.15338	-0.0812311	1.26167	-0.14418	0.0115366	-0.199226	-0.442772	-0.425771	-0.70005	0.892952	0.117932	1.45041
PTN	0.596252	-0.245796	0.411693	0.358361	-0.378197	0.108891	-1.06422	2.16341	-0.264162	1.66013	0.738471	-0.108891	-0.160736	-0.671041	-0.500881	0.324837	-1.02641	-0.546586	-0.654502	1.57925	0.596134	0.151813	0.0734339	0.404444	0.85844	-0.242348	-0.211807	0.982938	-0.169053	-0.0045538	-0.136666	2.45726	0.966722	0.355283
TOB2	-0.795489	0.222237	-0.156063	-0.76286	-0.375123	-0.00960159	-0.0147514	0.978287	-0.540118	-1.05023	-0.702496	-0.0472302	0.739202	1.06755	-0.0033493	0.94905	0.895347	0.00334978	0.87836	0.0286336	1.39379	1.00041	0.577821	-0.188332	-0.990449	0.866218	-0.0669794	0.842803	0.704658	-0.156018	0.559078	0	1.7707	0.772241
SFPQ	0.489243	-0.420414	-0.00833225	-0.0344653	-0.234286	-0.489181	-0.184808	-0.169551	1.11058	1.60364	0.00833225	0.288862	-0.224103	-0.246251	0.357312	0.311203	-0.155443	-0.432225	0.204199	0.205194	1.33534	0.27968	-0.043612	0.282479	0.291756	0.17359	0.713101	0.764454	0.120203	-0.0434666	0.408494	0.03192	1.53862	0.55741
KCNJ8	-0.775125	0.403889	0.535626	1.75531	1.93177	-0.153322	0.21343	2.05359	-0.0840282	1.41451	0.0567184	-0.00778055	-0.289449	0.232123	-0.457178	-0.147074	-0.340914	-0.0875087	-0.638109	1.03558	-0.253175	0.00778103	-0.0742235	0.193026	0.185887	0.374551	-0.300202	0.109918	0.151397	0	-0.329784	1.44821	-0.0303869	0.247547
CNTNAP3P2	-0.167148	-0.699567	-0.883371	-0.35937	-0.714598	-0.0527115	0.0158639	-0.647462	2.17803	1.18308	-0.0158639	0.0883102	0.305952	0.960748	0.14426	1.60273	0.171734	-0.14612	0.956401	-0.0699	0.565002	-0.0363989	0.254431	0.133662	-0.0846009	0.920973	-0.0400872	1.5389	0.21892	-0.158129	0.854499	-0.229175	0.573793	0
FOLR2	-0.29379	0.790461	0.521367	2.08744	0.977977	-0.286348	-0.596376	1.88198	-0.0744147	0.568371	0.156971	0.259729	0.0744143	0.412071	-0.42101	-0.382652	-0.115337	-0.567677	-0.342056	-0.155078	0.49678	-0.083838	0.483514	0.684602	0.435754	0.869173	0.0598006	0	0.158174	-0.159284	-0.00576162	0.0698128	0.63134	0.220863
TLR1	-0.525785	0.0383096	0.90062	1.38776	1.56936	1.16346	1.12341	0.573335	0.600995	2.28795	-0.333654	-0.904946	-0.125137	-0.750165	-0.437906	-0.0383096	-0.790169	0.19797	-0.185266	0.971114	-1.06711	-0.930799	0.579797	-0.198816	0.28202	-0.0292487	0.163556	0.694169	0	0.624479	0.308	1.38036	-0.0866742	-0.0989327
MYL6B	0.00778484	0.651583	0.161885	0.45666	-0.413891	-0.371983	-0.156979	0.787038	-0.507009	-1.3526	0.566903	0.486176	0.724304	-0.363505	-0.0524635	-0.0880804	-0.0916748	-0.00778484	-0.320831	1.0314	0.884343	0.655606	0.927362	0.562315	0.805281	-0.36692	0	0.0424709	-0.11648	0.111822	-0.0673571	1.60331	1.25535	0.891045
CA5B	-0.0274782	-0.154481	-0.436512	0.414121	-0.205321	-0.104288	-0.337952	0.278358	-0.126455	-0.0658789	-0.162014	0.124614	0.528239	0.947741	0.842021	-0.0195751	0.246949	0.0195751	0.203951	0.702901	0.765406	-0.0773602	0.395517	0.460559	0.00610638	1.30026	0.709847	0.155778	0.380061	0	0.213848	0.556788	0.800006	-0.00417376
RBBP4	0.643129	0.386193	0.0900669	-0.281471	0.355079	1.74251	0.854514	1.3091	1.55374	3.30694	-0.0900669	-0.65246	-0.499745	-1.01657	-0.393325	-0.143049	-0.438066	-0.144321	-0.172938	0.204575	-0.838356	1.5948	-0.215155	-0.475293	0.200694	-0.543238	0	0.0271459	-0.0582557	0	0.174304	0.51736	-0.632056	1.9573
SPIDR	-0.684998	-0.432802	-0.59697	-0.0714569	0.760065	0.0104275	0.0938511	-0.627799	-0.645141	-0.544464	-0.0981565	1.93038	-0.0204835	0.983089	0.330361	0.694462	-0.0104275	0.0270443	0.158234	1.85485	-0.109142	0.0127273	-0.0591388	1.95225	-0.060533	0.695571	0.397951	0.521152	0	-0.0192299	0.128051	1.91099	-0.19236	0.0244579
APRT	-0.0838623	1.01273	0.130396	-0.0460138	-0.168142	0.0460138	0.526561	0.70582	-0.522759	-1.10302	0.335065	0.449702	0.703022	-0.251283	-0.588762	-0.147447	-0.363179	-0.474972	-0.355317	0.691021	1.33261	0.785254	1.06601	0.772493	0.595592	0	-0.317129	0.0748806	-0.142004	-0.140078	-0.1528	1.0898	1.62991	1.21017
MS4A6A	-0.436053	1.5141	1.86627	2.71013	2.63319	0.245476	0.217461	1.81535	0.996581	2.32624	0.648293	0.0637903	-1.00735	-0.766397	-0.667616	-0.611919	-0.717548	-0.833577	-1.63398	-0.179158	-0.0637898	-1.33024	-0.262856	0.714384	1.20334	-0.0245962	0	0.102365	-0.0313611	0.0361218	-0.88441	0.575376	0.703464	-0.647385
SOX9	-0.196518	0.494454	1.32145	-0.136471	1.43011	1.60203	0.136472	0.39117	1.33875	2.28646	-2.51767	0.267306	-1.58582	-1.71837	-0.743269	1.00561	-0.709715	-1.75133	1.58615	-1.19418	-0.485914	-0.452137	-0.258014	1.69557	-0.950241	-0.60677	0.431622	2.46239	0.805415	-0.270229	2.8488	-0.234509	1.03221	0.944782
MIR612 /// NEAT1	0.255747	0.653024	-0.305091	0.265757	0.33559	-0.659048	-0.308879	-0.0696988	2.55114	1.35006	-0.0239973	2.34398	-0.434056	0.0239973	0.434162	-0.52668	-1.12064	-0.0503306	0.55716	0.413547	-0.647452	-0.241058	-0.321904	2.84419	0.220514	0.0431428	0.750082	-0.311922	-0.814488	0.151402	0.804296	0.601968	-0.409076	-0.0984468
RPAP3	1.01324	-0.0422416	0.486248	-0.110404	1.64943	2.41989	2.04054	0.591733	0.451534	1.88306	-0.561752	-0.431325	-0.104472	-0.470287	0.0370655	-0.212427	-0.053051	-0.14588	-0.0370655	0.209697	-0.149495	0.879313	-0.135166	-0.407112	-0.710054	-0.206573	0.155994	-0.188534	-0.107373	-0.178816	0	0.0531845	-0.0742073	0.707501
PRRG2	-0.281193	0.285286	-0.281764	-0.265014	-0.0848484	-0.321311	-0.11011	0.0541959	-0.424857	-0.99754	-0.0541959	0.546527	0.854298	1.33081	0.340156	-0.0649028	0.217083	0.185865	-0.337166	0.840644	0.936904	0.279248	0.817864	0.358164	0	1.3738	0.344147	-0.0184517	0.389231	0.174081	-0.0575738	0.983811	0.932586	0.305982
LRRC16A	0.776457	0.817581	0.649294	-0.0126872	1.65546	0.510937	0.564671	-0.589317	1.25319	2.19393	-0.871954	-1.53809	-0.142279	-0.864001	0.0126872	-0.0775905	-0.613536	-0.273389	-0.263161	0.697413	1.40815	-0.692191	0.618703	-0.838923	-0.633894	-0.704002	0.60069	0.569982	0	0.273428	0.367871	1.30817	2.10638	-0.0268903
C14orf2	0.755959	0.365972	0.122034	-0.0992432	-1.60759	-0.620437	-0.449771	-0.287702	0.205445	-0.462205	-0.0338144	0.447171	1.22545	-0.559902	0.165554	0.0338144	-0.365109	-0.418014	-0.378719	0.705555	1.11151	1.03115	1.61832	0.919198	0.344029	-0.12291	0.454902	0.331322	0.0486221	-0.166911	-0.00833416	1.12893	1.37749	1.43051
BPI /// LOC149684	-0.0335083	-0.213154	-0.0816174	-0.198687	-0.811493	-0.916443	-0.636888	-0.520145	0.0335088	-0.767311	-0.229984	0.330791	1.3582	1.02981	0.590815	0.181427	0.533148	0.810208	1.10053	-0.495331	1.18473	1.6745	0.956774	-0.135432	-0.250078	0.55826	0.329833	0	0.239465	0.442186	0.863796	-0.827597	0.947891	1.18921
MRPL23	0.331041	0.747465	-0.101891	0.750604	-0.0402422	-0.171126	-0.187212	1.5378	-0.744366	-0.726236	0.79009	0.0402422	1.55661	-0.688653	0.212515	-0.552665	-0.110132	-0.359516	-0.561442	0.765916	0.689438	1.80601	1.56126	0	0.69236	-0.460174	0.213563	-0.6449	-0.168195	-0.491852	-0.627241	0.728072	0.607001	1.84243
PHACTR1	0.220821	0.47147	-0.256764	0.414026	0.311928	-0.00967932	-0.249067	0.735483	-0.0739722	-0.0462241	0.558141	-0.341763	0.00967932	0.629509	0.0308404	-0.164773	-0.294126	-0.244812	-0.196907	2.3814	-0.0501838	0.11032	0.0296392	-0.111708	0.670531	0.591167	0.00196648	0.0832877	-0.0342951	0.0085125	0	2.70043	0	0.340498
KLHDC4	0.0166721	0.431026	-0.0566912	-0.0166721	-0.198801	-0.529082	-0.256576	0.06252	-0.0456667	-0.861518	0.32306	0.891338	0.393446	0.747578	-0.0377502	0.0902252	0.178717	-0.0701036	-0.222749	-0.313218	2.14836	0.159407	0.475843	1.00081	0.423077	0.874866	0.0887575	0.0992908	0.24563	-0.094564	-0.176204	-0.198277	2.37946	0.271595
SKAP2	0.990325	0.112618	0.51626	-0.301014	0.235409	3.13281	1.87056	-0.268241	0.813475	2.59949	-0.419278	-0.449056	-0.15586	-0.453254	-0.0692458	-0.00892401	-0.171567	0.0729322	0.493482	-0.369339	-0.177927	0.00892401	-0.077414	-0.00553465	-0.247417	-0.316455	0.0694199	0.0526743	0.0526743	0.319611	0.582097	-0.301761	-0.0663962	0.155761
MYO7A	0.0757079	0.0511899	-0.281377	-0.0508504	-0.43946	-0.603325	-0.0739865	-0.0956874	0.0648422	-0.400542	1.90016	1.35469	0.377746	0.0366278	1.00505	-0.243108	-0.0366278	1.20495	0.536869	-0.199659	0.244707	-0.352095	0.36616	1.10186	1.54581	0.0318127	0.861029	-0.224827	-0.00763512	1.18039	0.207855	-0.590458	0.141697	-0.473995
KAZN	-0.15152	0.0355887	-0.59115	0.916653	0.207237	0.000347	-0.295072	0.675546	-0.000347	-0.403179	-0.0340652	-0.121802	0.0495968	2.641	0.66234	-0.304448	-0.0106502	-0.240025	-0.331454	0.267371	0.54764	0.342622	0.0261903	0.265872	0.0215397	2.59154	0.576476	0	-0.0751076	-0.142366	-0.0156593	0.30813	0.629304	0.166701
NUDT4 /// NUDT4P1 /// NUDT4P2	-0.281633	-0.748365	0.327075	-1.21169	-1.03148	-0.0864086	-0.516125	-0.154921	1.11821	0.899735	-0.040411	0.040411	-0.556855	-0.774213	0.37322	0.183036	0.321431	0.595567	0.787519	0.662309	-0.0453396	0.612514	-0.0634136	0.495449	0.412489	-0.303235	0.996707	0.587561	0.776703	0.987073	1.1403	1.13042	0.38246	1.19477
MST1	0.130443	-0.398913	-0.00061	-0.668966	-1.23632	-0.430514	-0.0607376	-0.323826	-0.24398	-0.996323	-0.433897	0.941505	1.15789	-0.568478	0.182352	0.00061	0.401165	0.659483	0.73049	0.57354	0.998198	0.317276	1.36732	1.2375	-0.45582	-0.575186	0.44077	0	0.632575	0.937601	1.02364	0.950347	1.31398	0.596572
PPP2R3A	0.231058	-0.131629	1.11908	-0.252279	-0.980511	0.536903	-0.0567508	-0.380389	1.2114	1.3931	-0.293334	-0.114878	0.302442	-0.201235	0.197414	0.0567503	0.717044	0.693931	0.855154	-0.177151	-1.20459	-0.473848	0.672598	0.293954	0.14993	0.266397	0.710424	0.471531	1.0304	1.04338	1.30992	-0.10284	-0.697379	0
ELP5	0.175497	0.143488	-0.486627	-0.331824	-0.777843	0.974616	-0.473506	1.80104	-0.325603	-0.579052	-0.0232935	0.023294	-0.0960097	1.57202	1.85105	-0.577202	1.24837	0.745336	-0.442886	-0.340055	1.89191	0.437369	-0.4128	-0.175491	-0.312207	1.42559	1.39311	-0.688549	1.03653	0.349074	-0.962787	-0.768753	1.07057	-0.18788
S100A13	0.0145068	-0.453841	-0.118531	0.0207996	1.1232	-0.0383458	-0.113875	-0.0997076	-0.126469	0.164496	0.51684	0.120852	-0.322918	-0.211891	0.768009	-0.0585837	0.119336	0.0800371	-0.0145068	0.636018	3.28839	-0.262154	-0.311414	-0.168463	0.325568	-0.213017	0.268617	-0.306727	0	0.0967369	-0.0434885	0.560472	3.47532	-0.539013
ABHD11	0.0282359	0.649732	-0.57028	0.515324	-0.330281	0.136289	-0.0282359	0.529333	0.273953	-0.288758	0.111193	-0.0319767	-0.0340776	0.215408	-0.0860286	-0.595895	-0.318666	-0.639468	-0.465177	1.33203	1.4489	0.380119	0.215037	0.71202	0.504745	0.506139	0.139437	-0.190863	0	-0.295584	-0.046236	1.58494	1.88358	0.893018
C16orf95	0.547524	0.62821	-0.0325303	-0.631196	-0.26579	-0.0534382	-0.122477	-0.042274	-0.441464	8.11e-06	-0.00557566	-0.374491	1.09756	-0.484924	-7.63e-06	0.895582	0.635306	0.775576	0.119273	1.55021	0.639315	0.559242	0.740174	-0.492567	-0.226414	-0.635843	0	0.747577	0.444931	0.543141	-0.177207	1.34995	0.415368	0.426033
ERAP2	-0.0174398	0.0174398	1.17207	3.45304	4.31364	-0.193336	1.27157	-0.299036	-0.337282	1.52367	-0.0438304	-0.172484	-0.649404	0.0205326	0.0713005	0.0367637	-0.452621	-0.49129	-0.136509	0.0680575	0.891417	-0.341144	-0.476539	-0.130618	-0.17027	0	-0.0307498	-0.105164	-0.581054	-0.362517	-0.150636	0.0641041	0.721709	-0.359882
PAWR	-0.21768	-0.141026	-0.132977	0.276533	0.458944	-0.239604	-0.206723	-0.194831	-0.0333185	-0.276591	0.366575	0.512501	0.432522	0.521159	0.392529	-0.0218549	-0.00371647	0.00371695	-0.318252	0.506025	0.760211	0.368633	0.635873	0.862107	0.730961	0.650049	0.501741	0	0.076592	0.120693	-0.0393958	0.512671	0.877616	0.378556
BUB1	0.0188532	0.120852	0.018364	0.123185	-0.10865	-0.118527	-0.110424	-0.155644	-0.201255	-0.051127	-0.132703	0.520444	-0.138038	2.14754	1.21024	0.293555	0.374673	0.260265	-0.018364	-0.0419126	0.255993	-0.233302	0	0.364692	-0.117965	2.38392	0.689858	0.150856	0.341961	0.378751	0.0809646	0.0797048	-0.0433731	-0.236667
VSIG4	0.338124	1.05609	1.31074	2.30722	1.40141	0.0204735	-0.0895896	1.76802	0.264507	1.27913	-0.437256	0.169901	-0.221862	-0.161844	-1.21381	-0.497657	-0.193631	-0.0465231	-0.72739	-0.0204735	0.682295	-0.879187	0.22855	0.786889	-0.0177178	0.126463	-0.419729	0.195642	0.235518	-0.109504	-0.286644	0.578868	0.673401	0.00183535
LINC01140	-0.0349035	0.260139	0.733438	1.69794	1.46499	-0.48692	-0.219957	0.121384	-0.163993	1.57173	-0.0803914	-0.153054	0.0767312	0.0349035	-0.262539	-0.0425539	-0.324764	0.26054	-0.429708	0.94676	0.370042	-0.476623	0.290432	0.0125003	0.146703	0.472823	0.0397863	0.268583	-0.07548	0.491415	-0.0357027	1.23621	0.495719	-0.105108
NDUFB11	0.216924	0.786142	-0.135737	0.475139	-0.0614147	-0.13794	0.0457726	0.744574	-0.733436	-0.642805	0.290591	-0.260632	0.794769	-0.27444	0.112976	-0.0457726	-0.150124	-0.121442	-0.204242	1.3882	0.61883	1.25411	0.793043	-0.0198288	0.369595	-0.47935	0.0298319	0.121404	-0.0720587	-0.0359535	0	1.44845	0.667194	1.31379
SNRPE	-1.19596	0.678861	-0.213673	0.491553	1.94581	1.47466	1.27273	-1.18505	-0.338813	0.954012	1.03356	0.547968	-0.0196652	0.0196652	-0.121892	-0.128765	-0.70171	-0.482273	-0.619576	2.60892	0.863	-1.05451	0.278337	1.00572	1.09665	-0.2664	-0.19965	-0.0680175	-0.811037	-0.418386	-0.874728	2.50355	0.925435	-0.904386
LPAR2	-0.417986	1.32418	0.525632	0.666347	1.31663	-0.177188	0.0136375	0.20525	-0.156403	-0.019526	0.30771	0.524188	-0.607155	0.329427	-0.325081	-0.110911	-0.284927	-0.235241	-0.0136375	1.38592	0.31929	-0.539411	-0.0972218	0.837436	0.466635	0.502847	-0.260926	0.0515795	0.0630074	0	0.118026	1.95151	0.500003	-0.0748291
EGOT	0.573922	0.158442	0.786567	-0.506552	-0.501121	-0.749455	-0.883939	1.59999	0.0462999	-0.589771	0.297858	1.18352	-0.115414	-0.0217915	-0.203243	0.0217915	-0.161015	0.596623	0.482499	3.28338	-0.372395	-0.227744	0	1.05976	0.203651	0.0797868	-0.431993	-0.119907	-0.258049	0.294168	0.286465	2.8728	-0.416169	-0.182015
CDC20	0.173821	1.64232	-0.0147171	0.756672	0.96078	2.55988	0.522794	0.421419	-0.271782	0.614014	-0.350244	0.0147171	0.099782	-0.0581055	-0.0581703	-0.175101	-0.117566	-0.280376	-0.520995	-0.228394	-0.0205641	0.400185	0.34088	0.397854	0	0.180345	0.202878	0.0532727	-0.0182252	0	-0.167948	0.267964	0.364536	0.39211
CD38	-0.293849	0.142245	0.632609	3.42068	3.17979	-0.347704	0.0307713	-0.0939884	0.130888	1.24372	0.329074	0.275942	-0.427288	-0.0128703	-0.2087	-0.00108671	-0.282448	0.00108671	-0.337023	-0.0262308	0.426908	-0.537479	-0.296701	0.495796	0.466462	-0.000457	-0.0758419	0.0872188	-0.0103631	0.143574	-0.257932	0.0884967	0.621313	-0.435217
BZW2	0.0747595	0.584549	-0.291704	0.689136	0.800805	0.147266	-0.260982	0.362	-0.0169697	0.608438	-0.83178	0.278574	-0.277888	-0.204291	-0.450941	0.0169697	-0.229493	-0.749013	-0.0211658	0.716797	-0.245708	0.477786	0.432526	0.959015	-0.139661	0.4578	0.246689	0.698633	0.467413	0	0.68508	1.43092	0.404909	1.24975
LPPR3	0.0143466	-0.386124	-0.556815	0.222228	0.40126	-0.157326	-0.264349	0.209793	-0.0143471	-0.35585	-0.19104	0.462518	0.170537	2.28958	0.178363	-0.498794	-0.100867	-0.267032	-0.250404	0.396907	0.827485	0.0602322	0.411729	0.672951	-0.0114102	2.31167	0.310361	-0.16774	0	-0.0632086	-0.0717092	0.810826	1.19616	0.475851
NPM3	-0.601009	0.349979	0.803332	0.439577	-0.425521	-0.832462	-0.508516	0.508906	-0.0684156	-0.608849	-0.020678	0.841607	0.476698	0.655599	-0.102479	0.140657	-0.317496	-0.547635	0.0206776	0.462372	0.6033	-0.0226889	0.974877	1.28867	0.406813	1.01374	0.162264	0.418076	0.156157	-0.115667	0.261849	0.940431	1.00739	0.299078
HIF3A	-0.631183	-0.267864	-0.0806294	0.234676	-0.0853763	-0.798331	-0.384993	0.0690832	-0.345432	-0.687345	-0.103789	0.756263	0.659037	1.82633	1.16396	0.728697	0.756397	1.23624	0.572711	-0.0063777	0.0063777	-0.321239	0.514443	0.419257	-0.316772	1.66107	0.486586	0.322118	0.399734	0.699214	0.304654	-0.108641	0	-0.621355
ATP6V0E1	-0.609009	-0.185672	-0.788137	0.599563	1.16313	0.353755	0.395844	-1.38755	0.0429063	-0.193179	0.172563	1.53525	-0.409396	0.669884	-0.0429063	0.400715	-0.3907	-0.26468	-0.47178	1.97173	0.239469	-0.327886	-0.116684	1.71423	0.512508	0.912702	0	0.671263	-0.288329	-0.227089	-0.0758014	2.58614	0.182791	-0.293401
LY86	-0.242392	1.32113	1.91015	2.45434	1.73322	0.0460396	-0.18733	1.88059	0.714603	1.25997	-0.0460396	-0.0961394	-0.569122	0.965266	-0.515999	-0.548959	-0.477793	-0.529299	-0.547524	0.127846	0.0720468	-0.487178	-0.0437703	-0.0379419	-0.175321	0.230217	-0.115991	-0.138429	0	-0.0735145	-0.340278	0.295433	0.372927	-0.165843
F11	-0.232176	-0.802237	-0.325618	-0.980577	-1.50059	-0.86076	-0.144773	-0.56702	0.0275478	-0.339826	0.350039	0.525529	-0.0275478	0.164335	0.607841	-0.111199	0.444933	0.434728	1.13103	0.2239	1.01521	0.531983	0.350739	0.780484	0.759109	0.397058	0.785592	0.170017	0.571121	0.68785	1.31391	0.487798	1.47764	0.694372
TK1	-0.249742	0.956905	-0.0705657	0.607691	-0.00587034	-0.0411916	-0.329393	0.245796	0.154708	-0.124361	-0.0157094	0.117119	0.662486	0.364597	0.270775	-0.0726152	-0.118759	-0.247276	-0.207238	0.655746	0.985832	0.00587034	0.888534	0.378862	0.0424233	0.45067	0.317358	0	0.0783563	-0.0242953	0.00325871	1.00754	1.10491	0.247966
LSM7	-0.0837827	1.78908	0.12112	2.24996	0.430259	-0.126014	-0.0452685	2.08181	-1.54082	-0.388582	0.643187	0.045269	1.61089	-0.986209	-0.196892	0.0489917	-0.477841	-0.354873	-0.476607	1.2352	-0.542232	1.97866	1.6551	0	0.713399	-1.17515	-0.291613	-0.184196	-0.603492	-0.536003	-0.765049	1.04831	-0.71531	1.8787
FGF18	-0.0706592	-0.223406	-0.172091	0.11553	0.726805	-0.279007	0.00473642	-0.0272708	0.489421	-0.349292	-0.584775	0.71342	0.386125	0.570663	0.260355	-0.11763	-0.226846	-0.14344	-0.00473642	0.97591	1.11525	0.292527	0.500224	0.581652	0.0625668	0.342312	0.296365	-0.0593953	-0.0348711	0.219484	0.0394382	0.919735	1.29052	0.430067
TNFRSF21	0.589339	-1.03735	-0.0971875	-2.21201	-0.549035	1.42818	1.17201	-1.18566	0.762991	0.808079	-0.772197	-0.730918	-0.844666	-0.449605	0.097188	0.204367	0.145516	0.831496	1.1841	-0.574655	-0.261368	0.299928	0.0202346	-0.308864	-0.0392075	0.0202346	1.16451	1.07471	1.32762	2.04147	2.22046	0	0.446578	1.26291
PDP1	0.290208	-0.703169	0.00796795	-0.557161	-0.274818	2.28693	1.48418	1.37605	-0.00796795	0.968673	-0.742852	-0.182026	0.0831556	-1.25359	-0.20658	0.793938	0.529135	-0.389637	0.319815	-0.105021	-0.231396	1.74232	0.164602	-0.0304732	-0.403193	-0.840552	-0.310828	0.982643	0.643264	-0.201707	0.666322	0.164904	0.0359874	1.93858
CLSTN3	0.115786	0.646675	-0.0601244	0.087585	-0.273799	-0.10501	-0.196132	-0.571864	-0.105192	-0.774703	0.91126	0.688398	0.607161	0.740272	0.226889	-0.0705714	0.0601244	-0.1633	-0.264217	-0.277153	0.825762	0.590036	0.631393	0.633066	0.690315	1.23409	0.18287	0.116805	0.221986	0.101348	0.105559	-0.203172	1.00495	0.675542
CA1	-0.274724	4.84613	-0.339971	0.713	-0.110325	-0.40157	-0.286326	-0.131961	-0.0103035	1.11465	0.0573134	0.168159	0.0103035	0.516946	0.143148	-0.189064	0.0167446	-0.10786	0.186712	-0.0421286	0.406666	-0.259227	0.115873	0.333524	0.0740285	0.68947	0.0909657	-0.200261	0	0.168063	0.235953	0.170779	0.423962	-0.0999622
HPGDS	0.185679	0.750559	0.424665	0.93303	0.811594	-0.136374	-0.290813	1.5883	-0.230211	1.10603	-0.142447	-0.416399	-0.249924	0.673469	0.136374	-0.152388	-0.508225	-0.448799	-0.547369	0.486493	0.286879	-0.249886	0.080987	0.236153	0.486193	1.10981	0.466611	0.348454	-0.0789342	-0.0469947	-0.00408077	0.989139	0.360899	0.0699825
SLC22A18AS	-0.254083	-0.219932	0.132836	-0.287515	-0.884749	0.810767	-0.0732055	-0.0611849	0.0373378	-0.121057	0.298092	0.584695	0.662876	1.05379	0.358984	0.276398	-0.0955572	0.215073	-0.0373378	-0.693167	0.690322	-0.0702591	0.811657	0.766206	0.763323	1.3559	0.578034	0.295837	0.128951	0.364562	0.139662	-0.376999	0.805009	0.0677519
NDUFB7	0.133818	0.100243	-0.717411	0.109922	0.283328	-0.0539479	0.0103126	0.183877	-0.0103126	-0.0352616	-0.422695	-0.165063	-0.0274873	0.553307	0.215851	-0.328008	-0.116328	-0.434315	-0.245836	1.072	1.58996	0.646223	0.187333	0.213379	0.132984	1.15793	0.564087	-0.172415	0.0684481	-0.0338941	-0.0994096	1.06842	1.95271	0.640467
ZNF721	0.00357532	2.39937	-0.217852	0.907172	0.95077	-0.290648	0.494329	-0.12911	0.557152	0.19834	2.72624	1.07543	-0.596808	-0.455508	-0.0996075	-0.00357532	-0.562178	-0.595524	-0.486423	0.68735	0.512583	-0.488749	-0.800764	1.19461	2.4904	-0.449803	-0.117806	-0.172297	-0.530045	-0.471925	-0.42929	0.959099	0.284249	-0.525144
TBXA2R	0.334068	-0.274215	-0.418767	-0.19908	0.899054	-0.103079	0.129143	-0.0398121	0.647205	-0.00823164	0.243817	-0.0245576	0.00823164	0.0428381	-0.207466	-0.182969	0.172843	-0.610229	-0.298996	1.19307	1.23996	0.457682	0.214963	0.327632	0.549815	0.230093	0.0449843	-0.0723343	0.557797	-0.223556	-0.0329437	1.39076	1.33001	0.691365
PTP4A2	1.23874	-0.50707	-0.580894	-0.454641	1.16179	1.9717	1.85042	0.244769	0.555841	1.57203	-0.727208	-0.289415	0.154024	-0.20418	-0.442937	-0.0576363	-0.76792	-1.39839	-0.845725	0.485267	1.47948	0.0576363	0.699789	0.021718	-0.199504	0.110694	0	0.405981	-0.327936	-0.887698	-0.352087	1.11201	2.37052	0.555666
GUSBP3 /// GUSBP9	0.134455	0.34424	-0.2267	0.277699	-0.0112484	0.0582628	0.675138	0.0112484	0.984771	0.431126	3.29478	0.485827	-0.315559	-0.112781	-0.452189	-0.0856821	-0.259989	-0.0975332	-0.242423	0.0215452	-0.126506	-0.0846758	-0.257996	0.568983	3.60918	-0.0950885	-0.223483	0	-0.0909584	-0.0584912	-0.0970879	0.0654616	-0.0410006	-0.0856283
ANXA13	1.05704	-2.16014	-0.0787811	-0.844716	-1.67218	-0.231526	-0.401032	0.974055	1.67411	0.578213	-0.910875	-0.321866	2.21644	0.0787811	2.18477	1.74155	0.929101	1.23631	-0.768345	-2.33175	-0.261935	0.532584	2.37904	-0.34268	-1.04887	-0.315907	2.09733	1.96906	0.954557	1.45787	-0.863614	-1.61552	-0.122012	0.228549
REN	3.09341	0.163582	-0.383849	-0.104742	-0.572039	0.973667	-0.617652	-0.105747	-0.373864	-0.440443	-0.0255308	0.345285	0.130593	3.23724	0.256765	0.693032	0.321489	0.0255308	-0.462545	-0.375474	2.42975	-0.489186	-0.623859	-0.0237436	-0.697498	3.00148	-0.150897	0.0465231	-0.239715	-0.22789	-0.926347	-1.0163	1.90177	-0.777802
CAPN3	1.29358	-0.365351	0.144852	-1.56449	-1.75523	1.93136	1.69265	-0.144852	-0.991842	0.430403	-0.415234	-0.593264	0.999991	-1.08435	0.853558	0.572544	0.306183	-0.363118	0.479909	-2.17322	-0.307521	2.32375	1.42889	-0.106568	0.101638	-0.560519	1.22238	1.13471	0.872645	0.196682	1.00331	-1.76333	0.0978088	3.08152
HOXC10	-0.165503	0.600184	-0.226956	-0.525265	-0.849068	0.15661	0.0390224	-0.97766	-0.0390224	-0.454277	-0.136956	-0.330893	1.09854	0.654801	0.0539589	0.314575	0.110109	-0.244808	0.242224	0.376467	1.87605	-0.188082	1.50641	-0.104883	0.0536962	0.880847	0.219471	0.606247	0.315392	-0.185513	0.602035	0.565448	2.13533	0
S100A2	0.809794	1.91962	-1.18123	0.553799	-0.8707	0.865252	-0.578755	0.986008	-0.670453	-0.0381947	-0.732877	2.01251	-0.992518	-0.430937	-0.626207	0.157086	0.462199	-1.48263	-0.585308	0.285876	0.539669	0.0381947	-0.232057	2.73078	0.0637655	0.195149	0.138045	0.909181	1.43366	-0.794133	0.160296	0.968519	1.21873	0.744987
TOP1	-0.0127373	-0.0173769	-0.165564	1.53405	0.449124	-0.288041	-0.486881	-0.928481	0.416033	-0.0251179	1.09613	0.565465	0.78283	-0.0792494	0.603033	0.0127373	1.50603	0.380309	0.84947	-0.282698	-0.0891237	-0.114558	0.422758	0.351877	0.840732	-0.294192	0.447148	-0.347525	1.32589	0.0846901	0.646486	-0.636169	-0.292307	-0.282276
CD1C	-0.154488	1.17401	1.10689	1.31583	1.39802	0.160879	0.427632	2.32472	0.640209	1.46637	-0.274838	0.0615578	-0.310057	-0.383545	-0.0615578	-0.246986	-0.442288	-0.20866	-0.494247	-0.451397	0.260945	-0.624594	0.0510268	0.425807	0.0483637	-0.148573	0.430164	-0.0104842	-0.168429	0.172894	-0.0639863	0.00516224	0.779096	-0.235431
EIF5A	-0.116096	0.557888	-0.341665	0.143125	1.05672	-0.0555286	0.0607615	-0.650618	0.0840206	-0.0238419	0.729941	0.0238419	0.207978	-0.456786	-0.0709858	-0.0366611	-0.353846	-0.75547	-0.535856	1.20301	1.39829	0.0898628	0.619123	0.353945	1.0924	-0.116301	0.195351	0.247224	-0.0366373	-0.256842	0.00507259	1.49795	1.73791	0.460264
PTGIS	-0.083364	0.02599	-0.0259895	2.49246	2.07431	0.112713	0.269981	1.18325	-0.0931711	0.873207	-0.186133	-0.092813	-0.695507	0.242749	-0.237453	-0.183781	0.417363	-0.252883	-0.333475	1.54933	0.639463	-0.140117	-0.757309	-0.161975	-0.198779	0	-0.51864	-0.139587	0.359726	-0.151447	-0.354112	1.62289	0.75553	-0.0562043
TYRP1	0.365565	-2.01062	-0.365566	-1.69697	-2.04945	-1.81823	-1.33451	-0.60397	-0.762219	0.50933	0.480265	-0.611287	1.44459	-0.54555	1.70988	1.02021	1.1397	2.00155	2.17208	2.29999	-1.10543	2.41641	0.780156	-1.35057	0	-1.06656	1.05338	0.417498	0.583044	1.44528	1.63516	1.78539	-1.84374	1.85255
SCAMP1	0.883776	-0.367715	-0.200162	-2.07184	1.19267	2.14729	1.80201	-1.13909	1.46187	1.16127	-0.0111179	0.513307	-0.69069	0.0111179	-0.920244	-0.172041	-0.156941	-0.750432	0.399152	1.50233	-0.168388	0.452439	-0.447645	0.784934	0.223414	0.196098	-0.654676	0.00947285	0.168852	-0.457079	0.715809	1.76747	0.0298271	0.722353
DNAJC4	-0.460897	0.225043	-0.12569	0.251786	0.852143	-0.550984	-0.180228	-0.61324	-0.0940194	-0.487246	0.035162	1.18337	0.0467453	0.822871	0.0532403	0.246926	-0.249125	-0.133413	-0.0351624	1.97468	0.398208	-0.346663	0.287541	1.1432	0.315505	0.518489	0.420944	0.306115	0.094058	-0.0188317	0	1.92915	0.427883	-0.312563
GPR171	-0.368278	0.429937	1.1704	3.31934	1.24426	-0.319482	0.0204196	-0.0204196	0.169996	1.68856	0.748569	0.177166	-0.316712	0.282728	-0.0455427	-0.2324	-0.393435	-0.0748005	-0.447062	0.136946	-0.715086	-0.485598	-0.131005	0.537197	0.688914	0.669848	0.0933356	0.179191	-0.0760303	0.181247	-0.145896	0.415309	-0.371598	-0.0864911
TMEM97	0.676248	0.37757	-0.0514107	-0.000277	0.776688	-0.560522	-0.583652	-0.16844	-0.934707	0.601244	-0.741433	-0.659905	-0.564922	-0.680089	-0.546468	0.39231	0.0282173	0.799377	0.349886	1.42079	0.291378	0.000277	0.072413	-0.0832062	-0.238144	-0.0568686	0.102051	1.02226	0.643729	1.48344	1.08632	2.12338	0.954841	0.58741
LCK	-0.746532	1.11994	0.600269	3.06732	2.77528	0.147718	0.122066	1.63793	0.277978	0.81024	-0.314413	-0.0507956	-0.994471	-0.365717	0.0507956	-0.727647	-0.678827	-0.199073	-0.614182	-0.0928178	0.477837	-0.610178	-0.212439	0.533888	0.131549	0.205332	0.348356	-0.0569167	-0.178175	0.281728	-0.11127	0.309906	0.897165	0.0766554
abParts /// IGKC /// IGKV4-1 /// IGKV4-1	-0.0642457	-0.131148	0.196015	3.64118	1.73795	-0.405263	-0.333412	1.30262	-0.214628	1.17446	0.130496	0.111856	0.0260134	-0.223855	0.283109	-0.166802	-0.0116754	0.0116754	0.0162096	-0.347394	-0.10546	-0.133991	0.28469	0.420913	0.345037	0	0.283999	0.0632949	0.100718	0.214117	0.167542	-0.315591	-0.0735021	-0.0705757
METTL7A	0.754798	0.863927	-1.20629	-0.762921	0.248892	0.41687	1.77086	-0.928442	0.805778	0.51846	1.03274	-0.169818	-0.0178366	-0.854141	-0.510278	-0.503399	-0.334858	-0.880863	-0.176183	0.481605	0.827615	0.0178366	0.251431	-0.0163927	2.45284	0	-0.190199	0.165586	0.105715	0.148887	0.429688	1.30011	1.37852	0.486675
BCL3 /// MIR8085	-0.528359	0.979202	0.0150542	0.497421	0.977926	0.607731	-0.174427	-0.0244331	-0.501654	-0.454795	-0.440177	0.659191	-0.642814	0.144763	-0.927756	1.31811	0.553708	-0.524781	2.33819	-0.0150542	1.59221	-0.0226212	-0.260182	0.437219	-0.319794	-0.342987	-1.03685	1.13026	0.476541	-0.695354	2.07621	0.0393391	1.39558	-0.437458
MAPK11	-0.200838	0.044888	-0.269023	-0.0266752	0.412515	-0.141891	0.000796	-0.175866	0.249461	-0.0976696	0.518426	0.917197	-0.0664163	0.254233	-0.10354	-0.13857	0.0941195	-0.000796	-0.0345669	0.441753	1.41045	0.361115	0.130268	1.0052	0.485779	0.478053	0.152611	-0.0226822	0.148195	0.0305071	0	0.475607	1.41433	0.138138
SLC22A13	0.289351	-0.24794	-0.0869265	-0.325922	-0.199251	-0.230278	0.489526	-0.376924	-0.114153	-0.456755	-0.297517	0.576712	0.527406	0.951991	0.559625	0.166373	-0.17108	0.13353	0.661459	-0.554506	1.83651	0.0869265	0.275539	0.393888	-0.0450459	0.898078	0.423529	0.0463376	0.174301	0.421546	0.695341	-0.405636	1.76249	0.0245404
PKP4	0.530243	-0.302434	0.834621	-1.38905	-1.40414	2.1918	1.9697	0.19922	0.691594	0.315973	-0.497869	-0.569674	-0.104825	-0.855329	-0.448927	-0.508943	0.104825	0.19432	1.40588	-0.492049	-0.193182	1.38467	0.0626364	0.350923	-0.235482	0.0335522	-0.151111	-0.279608	0.380139	0.563088	1.91936	-0.0483766	0.319952	1.90344
MAN1C1	0.274563	-0.305418	-0.0542374	-0.756937	-0.494921	-0.0118608	-0.335042	-0.577747	-0.0142155	-0.424349	0.386866	0.318714	0.684617	0.00248146	1.19519	1.13826	-0.232689	0.658814	0.71823	-0.00248146	0.516039	0.140955	0.628551	0.212103	0.390324	0.152194	1.21195	1.03675	-0.274814	0.613803	0.633593	-0.120306	0.562193	0
SLC17A7	-0.170622	-0.386789	-0.516768	0.798472	-0.0269604	-0.386789	-0.377841	0.327094	-0.167321	-0.346414	0.107206	0.462651	-0.047133	2.10073	1.18207	-0.2228	0.345886	0.42715	0.335103	0.283335	0.0269604	-0.273648	0.0910344	-0.161915	0.218659	2.11925	0.599704	-0.125896	0.0994582	0.672778	0.476181	0.431622	0.220534	-0.26348
ENPP1	-0.243611	-0.30475	0.69789	0.00430298	-0.747234	1.21152	0.970397	-0.75443	0.559194	-0.00430298	-0.249074	0.911635	0.446052	-0.548061	0.266264	0.686446	0.348557	-0.0155859	0.372458	-1.00457	-0.0497341	-0.0541334	0.750359	1.34271	0.0583835	-0.163062	0.72558	1.0388	0.806081	0.410581	0.700295	-0.75264	0.0857806	0.347444
TRIL	0.861466	-0.0880461	0.805775	1.10408	1.79002	-0.0253792	0.0253792	0.952081	0.206931	1.18521	0.136009	-0.672545	-0.38658	-0.204416	-0.0511937	0.376781	-1.16051	-0.297663	-0.464218	0.819369	-0.384852	-0.871654	0.115772	-0.0309553	0.705338	0.270754	0.575338	0.961647	-0.443917	0.220311	0.296952	1.53309	0.142403	-0.173529
AGFG2	0.0281782	-0.251633	-0.386203	0.126375	-0.106461	-0.442496	-0.203063	-0.102376	0.35971	-0.379616	0.315742	0.560057	0.252806	1.96858	0.482055	-0.123546	0.261318	-0.11467	-0.132947	0.137552	0.780503	-0.0281777	0.248137	0.728956	0.305281	2.07867	0.492362	-0.147807	0.0791669	0	-0.128503	0.258055	0.85746	0.0512176
GPR18	-0.127551	0.602201	0.963724	3.73593	2.41833	0.147208	0.039886	0.13336	0.277938	1.97329	0.206028	-0.258345	-0.547245	0.0614252	-0.0475693	-0.039886	-0.283343	-0.329443	-0.309024	-0.249788	-0.319322	-0.382683	-0.170058	0	0.348568	0.0879502	0.259017	0.0824952	-0.0681179	-0.0398505	-0.0633075	-0.0728731	0.00121403	-0.209652
ZNF652	2.05885	0.480903	-0.324864	-0.655986	2.4789	2.31565	1.7002	0.380358	0.563399	1.72481	-0.4448	-1.54937	-0.90621	-0.695685	-0.232235	-0.515595	-0.624509	-0.505278	-0.766961	0.794446	0.232235	0.85264	-0.423258	-0.864082	0	-0.0928826	0.196793	0.0466976	-0.165502	-0.0594425	-0.286485	1.28089	0.538111	1.28535
GABRP	-0.20168	0.513151	0.913728	0.424922	1.62032	2.0202	0.0222244	1.30038	0.215322	1.0559	-0.640535	-0.411052	-0.0717716	0.317142	0.448373	-0.506609	-0.326941	-0.371028	-0.506465	-0.0222244	-0.442603	-0.514745	0.156939	-0.0354929	-0.102641	0.756727	0.610961	-0.0168247	0.259555	0.206976	0.387313	0.468581	0.331864	-0.0464153
IGFLR1	-0.0911241	1.29817	0.892296	2.07255	1.80332	-0.601576	-0.25371	0.794902	-0.20541	-0.320852	0.0243888	-0.0243893	1.11883	-0.181938	-0.434197	0.134591	-0.0386381	-0.542205	0.108848	0.135013	0.0993767	-0.201059	1.26698	0.214893	0.320494	-0.166368	-0.160961	0.542775	0.00354576	-0.480315	0.212127	0.374472	0.138742	-0.0414629
KIAA0100	0.178405	0.0982971	-0.357784	-0.522695	-0.507453	1.80111	1.80394	0.0293026	0.348972	-0.163583	-0.314188	-0.463585	0.304714	0.0590668	-0.121242	-0.0951805	0.892452	-0.220768	-0.0293031	-0.736115	1.3127	0.949524	0.460796	-0.218503	-0.0700932	0.120808	-0.201556	0.203825	1.18415	0	0.225543	-0.650805	1.43608	1.07426
RBBP5	-0.332791	-0.0874891	0.441357	-0.376964	-0.294885	-0.0970898	0.158076	0.0242996	1.39864	0.935235	0.0156584	-0.0792828	-0.0156584	-0.311005	0.378459	0.205847	-0.0444193	-0.429426	0.32387	-0.443107	2.24867	0.308881	0.171643	0.003829	0.0719013	-0.225128	0.338655	0.301708	0.232444	-0.275524	0.40967	-0.291042	2.53901	0.606672
AK055981	1.09295	-0.200957	0.591426	-0.958801	-0.858794	0.873773	0.726025	-0.563473	-0.67021	0.00519085	-0.00519037	-0.497463	-0.603514	-0.374425	1.0037	0.773745	0.521919	1.40532	0.9219	-0.517562	-0.104419	0.366324	-0.341458	-0.253126	0.0753517	-0.177548	1.16184	0.753093	0.765274	1.59944	1.00653	-0.330738	0.154711	0.462135
OSBPL3	0.105033	0.0928631	-0.187491	0.637523	1.14293	0.754392	0.257805	0.382146	0.636123	1.34272	-0.27528	-0.465605	-0.391419	-0.0974507	-0.0928631	-0.259786	-0.253932	-0.279387	-0.243505	1.80939	-0.576068	0.153234	0.0932288	-0.00762033	0.078217	0.26922	0.175977	0.135787	0.10311	0	0.079442	2.47622	-0.148077	0.353708
TCTN2	0.0580425	-0.157215	0.0732717	0.527799	0.904637	-0.0378437	-0.0734119	-0.396199	-0.139077	-0.276655	-0.478776	0.952689	0.478701	0.494983	-0.0806065	0.14552	-0.167488	-0.315599	-0.46373	1.64116	1.19806	0.0378437	0.409032	1.22764	-0.258565	0.608518	-0.0531502	0.144161	-0.200952	-0.21501	-0.5049	1.62327	1.09163	0
ATM	1.54641	0.526376	-0.365282	-0.126925	1.74224	1.58951	1.67409	-0.453159	0.798793	1.32534	1.23092	-0.390311	-0.00204325	-0.51995	-0.315871	-0.0426297	0.00204325	-0.112662	0.20247	0.171225	-0.623997	-0.289991	-0.147828	-0.046535	1.25343	-0.185814	-0.0834503	-0.327714	0.0440192	0	0.16838	0.0883246	-0.281626	-0.250175
DOHH	-0.00936031	0.633615	-0.414892	-0.604575	0.0624051	-0.400393	0.00936079	-0.187144	0.130069	-0.427373	1.13444	0.564951	0.0111394	0.55766	-0.101542	-0.446116	-0.499465	-0.598159	-0.535259	0.554092	1.67781	0.392087	0.291015	0.853141	1.53199	0.796721	0.112377	-0.0295343	-0.433815	-0.117625	-0.0553479	0.711851	2.00722	0.623606
AGPAT3	0.536599	-0.455426	-0.21195	-0.193872	-1.31466	-0.438238	-0.0849152	-0.327634	0.0849152	-0.757767	0.423433	0.750746	0.774012	0.541091	1.0398	0.69137	0.946778	0.724554	0.674073	-0.753617	-0.157959	-0.395746	0.635977	0.746586	0.628822	0.682431	0.907549	0.573121	1.00843	0.79968	0.562421	-0.537202	0.0029521	-0.313165
PPIF	0.135958	-0.0996962	-0.0183811	-0.136062	-0.718436	0.745421	0.4748	-0.107947	0.231421	0.0183811	0.020442	0.348049	-0.0245228	-0.558352	0.0881996	-0.198925	-0.391256	-0.256846	-0.228929	0.398164	0.807385	0.59119	0.473927	0.887755	0.464155	-0.107136	0.537813	0.33143	0	0.150848	0.254458	1.23986	1.38128	1.05859
AREG	0.170695	-0.592751	-0.323258	-0.417468	0.433581	-0.0239177	-0.31187	1.08199	0.107529	0.466232	-0.623468	0.79873	-0.860955	-0.461511	0.020884	1.85771	-0.020884	0.396571	3.1232	1.24918	-0.316103	-0.391959	-1.02733	0.556843	-0.763883	-0.256775	-0.0737085	1.66232	-0.329774	0.0284796	2.23072	1.36151	-0.463176	-0.503123
TSR3	-0.334145	0.974302	-0.398766	0.0395699	-0.254336	-0.0320683	0.31901	0.454702	0.0320683	-0.779872	1.09049	1.07694	0.641791	-0.0943451	-0.184896	-0.435199	-0.163432	-0.479278	-0.256948	0.757267	2.01494	0.535638	0.544639	0.923368	0.868232	-0.151663	-0.386116	-0.52046	-0.230615	-0.512262	-0.343732	0.7383	1.88683	0.441065
PLN	0.182533	-0.249968	-0.145725	0.200718	0.136947	0.0321021	-0.497158	1.83364	-0.0533209	0.369594	1.64531	-0.22738	-0.0318418	-0.222832	-0.4678	-0.0309463	1.4126	-0.210538	0.163276	1.95661	-0.478592	0.0309463	-0.0706468	-0.226381	1.27437	-0.197301	-0.483033	-0.0307903	1.16523	-0.203115	0.0251217	1.60454	-0.421179	-0.0120449
KNG1	0.817133	-1.95984	0.364462	-2.15871	-2.12134	-0.19951	-0.0294828	-0.565943	-0.56452	-1.36154	-0.17899	-0.396193	-0.00153542	0.0103393	0.973578	0.189253	0.455051	0.733162	1.20741	1.76454	0.00153589	1.56586	0.260497	0.0272675	-0.182567	0.116315	1.23479	0.531713	0.680541	1.0195	1.5781	2.13166	0	1.82944
MAPK13	0.133494	0.939195	0.197796	0.213444	0.0400472	0.859032	-0.143407	0.727586	0.347309	0.861708	-0.650068	-0.116521	-0.0794735	-1.01116	-0.622284	-0.344194	-0.542192	-0.276868	-0.802619	1.05601	0.837041	-0.0400472	0.747508	0.641045	0.5407	-0.267224	0.180976	-0.00906897	0.348678	0.326095	0	1.75106	1.24051	0.662437
RRM2	-0.258961	1.83029	0.915785	2.32661	0.852998	1.10293	-0.136661	0.537898	0.107976	1.85966	0.115123	-0.0309906	-0.0300293	-0.501078	-0.313244	-0.159936	0.0300293	0.163605	-0.198269	-0.184276	-0.17762	-0.349021	0.0112667	0.0878854	0.207015	-0.304006	0	0.0602798	0.122565	0.221492	-0.0172124	0.08354	-0.0343189	-0.197095
EGLN3	0.823019	0.32392	0.00696373	-0.966278	0.69989	0.699513	-0.599853	0.0579653	1.73678	1.62799	-0.691774	-0.572463	-0.210196	-0.997738	0.234424	0.647551	-0.679218	-0.379571	-0.403898	-0.00696373	0.98126	-1.10863	0.612469	0.0296512	0	0.0733166	1.10906	1.65149	0.213233	0.516728	0.260909	0.609901	1.68524	-0.241975
SMS	0.707914	-0.802439	0.258949	-1.77651	-0.933985	1.09982	0.614386	-0.336555	1.3126	1.52046	0.199252	-0.858192	-0.599309	-2.64372	0.426533	-0.199252	-0.501347	-0.239435	0.357062	0.394075	-1.39945	0.717338	0.409239	0.435437	1.53881	-1.52525	1.59192	0.865353	0.470738	1.27939	1.58979	1.91706	0	1.85055
C7orf43	-0.0782833	0.69173	0.0598011	-0.406645	-0.0202389	-0.0228853	0.0202389	-0.367679	0.229972	-0.288105	0.0301065	0.601978	0.423604	0.569785	0.326449	-0.340684	-0.084312	-0.045013	-0.0743356	0.292542	0.826968	-0.0534158	0.621642	0.613752	0.156631	0.929508	0.735444	0	0.127662	0.191964	0.0946674	0.179381	1.46192	0.337074
MZT2B	-0.389234	1.65197	-0.408241	1.02176	0.52931	-0.566011	0.222643	-0.22086	0.39101	-0.0504627	2.43318	1.07278	-0.207289	-0.160456	-0.271667	0.059803	-0.185411	-0.136368	-0.109275	0.51893	0.526021	0.0504627	-0.315605	0.893285	2.38081	0	-0.467377	-0.0610085	-0.391161	-0.211509	-0.282605	0.27011	0.272773	-0.124173
TFAP2A	-0.00321293	-1.09952	0.412883	-0.551506	0.677576	-0.989162	-1.12982	-0.710279	0.453983	0.826623	0.0637102	0.0153913	0.00321293	-0.0312386	1.22762	-0.189032	-0.187283	0.166983	-0.716853	0.603581	1.16892	-0.110553	0.36623	0.407064	0.522123	0.544682	1.85135	0.331779	0.333601	0.69458	-0.192751	0.994324	1.59271	0.374497
ETNPPL	0.990934	-0.648874	-1.8224	-2.23457	-2.6856	-0.596635	1.09719	-1.60244	-1.30515	-1.34765	0.00566387	0.271918	2.18736	-0.572553	-0.00566339	3.22842	2.11103	2.99102	2.78404	-2.257	0.583058	1.72862	1.40672	-0.506002	-0.539218	-1.2211	-0.621249	2.60759	1.54228	2.18874	2.06404	-2.92727	0	0.821932
LAMC3	-0.0749898	0.0182967	-0.241042	0.770661	1.74979	-0.0182967	-0.553183	0.764108	-0.109957	-0.398079	0.140857	0.475915	-0.0267043	0.279916	0.0491962	0.156331	-0.544839	-0.348408	-0.291604	0.969979	0.650919	-0.0545511	0.313814	0.601965	0.447233	0.402674	0.115723	0.38215	-0.202695	-0.0623002	-0.0423784	1.32891	1.06043	-0.00652933
SLC39A4	-0.290702	-0.341528	-0.000978	-0.953243	-1.65558	-0.0846453	0.86451	-0.368187	-1.3045	-2.01607	0.611503	0.000978	0.902471	0.337119	-0.103101	0.35622	0.697358	1.03911	0.665397	-0.503061	2.10775	1.01891	0.869105	-0.064496	0.516506	0.189465	-0.12115	0.334559	0.793768	1.09865	0.726322	-0.869548	2.17817	1.06046
DHRS9	0.057828	0.941202	0.632484	2.3625	2.45927	-0.117381	0.329367	0.341519	0.593409	1.16708	-0.116185	-0.230853	-0.324163	-0.0515413	-0.120739	-0.572826	-0.183045	-0.257508	-0.334243	0.0515413	0.55023	-0.332919	-0.258963	0.0772614	0.236645	0.114063	0.102324	-0.238968	0.0249968	0.0382886	-0.155029	0.197395	0.881656	-0.193091
EPPK1	-0.121668	0.0754261	-0.395796	-0.463346	0.0227914	0.335171	0.252262	0.181478	0.20791	-0.0227914	-0.480087	-0.216668	0.641244	1.72749	0.732621	-0.174425	-0.302261	-0.345883	-0.329518	0.043932	0.789176	-0.0939193	0.906243	0.342372	-0.190812	2.17015	0.990436	-0.00801372	0.0832791	-0.18358	-0.111301	0.477039	1.12806	0
IGFBP4	-0.227503	-0.0909657	-0.0853953	0.0127215	0.65254	1.76526	1.38106	-0.801672	-0.651203	-1.31829	0.663177	-0.256949	1.14434	-0.190782	0.615393	-0.179354	0.0184331	-0.012722	0.305317	-1.5256	1.56064	0.268955	1.51368	-0.156925	0.934409	0	0.745892	-0.0264072	0.224415	0.0582104	0.589796	-1.41648	1.76337	0.387014
PGF	-0.115232	1.85941	-0.604112	0.545698	-0.203331	-0.106696	0.268201	-0.151161	0.487511	-0.0628214	2.30993	0.737102	-0.156571	-0.311743	0.0523586	0.125562	-0.0799293	-0.0508528	0.0508528	0.44443	0.195604	-0.121485	-0.318271	0.68998	2.47868	-0.390411	-0.0937853	0.0121632	-0.256518	-0.168839	-0.0408163	0.34461	0.360662	-0.0697164
LAX1	-0.087379	0.149584	-0.0212574	1.77431	4.27545	-0.138941	-0.0396829	0.0116491	0.16638	1.26984	0.312783	0.139178	-0.199566	-0.0133233	0.0722637	-0.0116491	-0.29253	-0.203128	-0.223722	0.0301752	0.270795	-0.194635	-0.0603037	0.26439	0.30718	0.0205646	0.179404	0.0309682	-0.174639	-0.0445924	-0.174639	0.0518422	0.30751	-0.100496
CNNM2	0.484505	-0.590772	1.11708	-0.517122	-0.574893	-0.606838	0.0405235	-0.934401	-0.0544486	-0.389494	-0.0531631	0.415485	0.619214	-0.170766	0.933083	0.912229	1.09567	1.18336	1.13763	-0.172264	-0.0405235	0.508372	0.0670934	0.0856171	-0.381481	-0.503224	0.752378	0.856208	0.936515	1.10013	0.942548	-0.513587	-0.408164	0.363726
SCTR	-0.448472	-0.0664697	-0.215117	-0.0782037	2.24235	-0.243584	-0.0995264	1.08963	-0.0202413	0.0202413	0.0273471	0.363369	0.087832	0.308127	0.476818	-0.460492	0.0231152	-0.1134	0.314932	1.57682	-0.0594044	-0.225437	0.289369	0.228607	0.0411534	0.461987	0.659736	-0.343939	0.109389	-0.00760412	0.165904	1.61377	0	-0.0787125
MNDA	-0.000107	2.84314	2.03148	3.06245	2.29543	1.07212	0.832485	1.93564	0.699174	3.42943	0.113013	-0.160731	-0.449383	0.000107	-0.0377741	-0.109044	-0.856622	-0.646159	-0.814202	-0.473346	-0.436907	-0.329814	-0.746761	-0.334478	-0.205585	-0.0147119	0	-0.469356	-1.10291	-0.34876	-0.681168	-0.926952	-0.901867	-0.635562
SLC35D1	0.294722	-0.711204	-0.103761	-1.372	-0.982283	0.99343	1.08041	-0.378066	1.12694	1.28397	-0.425332	-0.0354328	0.022645	-0.585998	-0.022645	0.780555	0.891572	0.780458	0.773119	-0.574216	-0.437961	0.870542	0.214106	0.184868	-0.257602	-0.239278	0.377619	0.903567	1.05312	1.07776	0.882713	-0.429972	-0.363645	0.956632
PIGA	0.616434	-0.0424728	0.206337	-0.0752139	-0.0482993	1.46931	0.889339	-0.581456	0.726509	1.76857	0.0159431	-0.227009	-0.130538	-0.541494	-0.113499	0.507481	0.0323548	-0.0159431	0.882765	0.978719	-0.352916	-0.231534	-0.0273476	-0.110813	0	-0.323366	-0.0222993	0.902525	0.0739908	0.0261216	0.765864	0.855623	-0.275184	0.03053
UBAP2L	-0.2433	-0.159565	0.255108	0.167996	-0.0418043	-0.35322	-0.245168	0.182243	1.18813	0.412725	-0.272485	0.595345	-0.192895	1.23367	0.676512	-0.151707	-0.473298	-0.072762	0.115568	0.0418043	0.831171	-0.383082	0.0377584	0.844023	-0.0607615	1.3275	0.832297	-0.0095067	-0.306379	0.24321	0.358063	0.281446	1.10523	-0.141352
CLDN8	-0.260734	-1.12656	0.150538	-1.37438	-2.35199	-0.358707	-0.403162	-0.912878	0.0367527	-0.450374	0.0967312	0.353538	0.510453	-0.355662	0.897765	0.756557	0.579466	0.404636	-0.0367527	1.45287	-0.286367	0.546731	0.868687	0.784242	0.537115	0	1.0888	1.26161	0.807631	0.907288	0.442486	1.94649	-0.00737953	1.11243
LOC101929889 /// SPN	-0.215415	-0.177227	-0.278863	1.12173	0.748593	-0.00724745	-0.4064	0.00724792	-0.475016	-0.56997	-0.206152	0.436047	0.196194	2.26332	0.583359	-0.241822	0.218194	-0.0296111	0.187454	0.17548	0.609748	-0.0862842	0.124107	0.710901	-0.130517	1.87944	0.677829	-0.2198	0.3665	-0.261906	0.141307	0.169539	0.476425	-0.170203
FBN1	-0.296486	0.00644255	-0.0218883	1.31425	1.13788	0.206677	-0.122671	0.28307	0.2797	-0.00987196	-0.0965915	0.204596	0.0279956	2.29715	0.353303	-0.0423398	-0.0763173	-0.0782366	-0.198266	-0.0214663	0.431574	-0.00644255	-0.204349	0.374342	-0.141441	1.96866	0.0154028	0.0154028	-0.0967245	-0.0793886	-0.0691729	0.108058	0.424335	-0.282659
CYP2J2	1.70882	-0.0345316	0.179438	-0.253438	-0.504709	0.111536	0.569799	-0.102836	-0.62688	-0.0675387	-0.333954	-0.211236	0.223968	0.0345316	-0.122052	0.538538	0.836545	1.04802	0.358611	-0.956409	-0.0638137	0.0826168	0.572076	0.218054	-0.0802207	0.272918	0.247679	0.665404	1.23279	1.25084	0.65565	-0.565983	0.195238	0.52004
NRIP1	-0.511972	-0.397817	-0.408342	-0.727704	-0.586971	1.44421	0.969593	1.27614	1.3721	0.531991	-0.47026	-0.0454774	0.642712	0.909333	0.437291	0.301832	-0.0843635	-0.810358	0.0454774	-0.441203	-0.250853	1.94015	0.745582	0	-0.413262	0.930997	0.406915	0.297655	0	-0.753571	0.00671244	-0.330487	-0.334348	1.90677
SLC37A4	1.63884	-0.655626	0.464979	-0.804928	-0.712765	0.743004	1.114	0.00333214	-0.489552	-0.460351	0.1789	0.286015	-0.493606	-0.565321	0.361431	-0.172129	-0.00333166	0.31049	0.405766	-1.02912	-0.249666	1.461	0.0724249	0.522061	0.637115	-0.0794449	0.913542	0.175416	0.586952	0.642852	1.16116	-0.415713	0.0157518	2.03263
GPER1	-0.17807	0.00647163	-0.142063	-0.748461	-1.44972	-1.21762	-0.361889	0.381926	0.275683	-0.482562	0.119926	0.103832	0.543289	-0.482897	-0.104213	0.380118	0.775891	-0.0127697	-0.00647163	1.11589	1.09221	1.36037	0.549064	0.404882	0.312543	-0.172729	0	0.396681	0.759485	0.165808	0.100485	1.24259	1.42441	1.4391
MMP11	-0.0353713	0.602585	-0.24575	0.824015	2.31013	-0.0302858	0.53034	0.195553	0.140838	-0.0425911	0.00761175	0.350386	-0.00761175	0.549824	-0.00907707	-0.430597	-0.38736	-0.419642	-0.760481	-0.11302	0.340191	0.0405798	0.543242	0.468275	0.538305	1.08897	0.370037	0	0.0410418	-0.100751	-0.199532	0.183108	0.782942	0.45808
MYH14	-0.608073	-0.365217	-0.253241	0.0993905	0.0634918	-0.728255	-0.390749	0.318702	-0.0826821	-0.809045	-0.354359	0.701304	0.149806	2.31314	0.132518	-0.322392	0.185318	0.184859	0.0230236	-0.0230241	1.01103	-0.447546	0.419574	0.760406	-0.221612	2.53839	0.496371	0.0782142	0.387492	0.505875	0.359578	0.239155	1.31024	-0.0997939
ITGA4	0.0176039	0.257496	0.829837	1.81047	2.9422	1.02214	0.982679	0.490842	0.533283	2.46411	-0.42261	-0.217624	-0.775202	-0.567584	-0.493808	-0.156464	-0.141975	-0.319309	-0.642121	0.668088	-0.0176039	-0.695495	-0.211971	0.113969	-0.0227933	-0.0790472	-0.180542	0	0.194978	0.0084095	-0.380361	0.604125	0.15932	-0.210975
ATF5	-0.0779619	-0.514814	-0.183549	0.057385	0.287966	-0.796092	-0.583361	0.292995	0.442901	-0.14824	0.735149	0.313568	-0.0274577	1.03322	-0.11894	0.0274577	0.0472879	-0.296463	-0.284834	-0.090055	1.48743	0.504969	0.241642	0.717314	0.826335	1.09465	0.123103	0.0883827	-0.0166726	-0.0467672	-0.167516	-0.0166726	1.85446	0.754532
GJC2	-0.00253391	-0.0309763	-0.163337	0.00253391	0.614862	-0.112714	-0.0663481	0.363818	0.165853	-0.0287676	0.490683	0.216928	-0.0330539	1.38302	0.307443	-0.0235291	-0.379578	-0.142342	-0.241817	0.200797	1.0378	0.124689	0.0710645	0.492873	0.38322	1.3642	0.444198	0.135672	-0.304798	-0.0968008	-0.0239558	0.216593	1.06821	0.127231
ARG2	-0.373641	0.011384	-0.784223	-1.66705	-0.150039	0.704284	-0.181209	-0.841565	-0.334487	-0.209205	0.378176	0.64386	-0.68114	-0.0769033	0.26786	0.317715	0.230155	-0.011384	0.0803289	1.27443	1.45896	0.825857	-0.480021	0.813704	0.460683	0	0.516139	0.62015	0.318453	0.225762	0.172815	1.30677	1.62543	1.09307
MPDU1	2.24888	-0.747563	0.508267	0.0542631	-0.813508	0.350226	0.0551834	1.18185	0.349345	-0.228931	-0.23833	-0.540454	-0.0542626	0.410998	0.153137	-0.650095	-0.502306	-0.298731	-0.617349	-0.892479	0.513666	2.09949	0.469264	-0.0925813	0.140799	0.807131	0.645027	-0.349362	-0.090663	0.115156	-0.0363278	-0.183638	1.16697	2.61962
SIM1	0.407451	-1.0357	0.093503	-0.743443	-0.79003	0.126155	-0.356417	-0.1155	0.463952	1.51979	-0.093503	-0.189441	-0.572196	-0.213088	0.518829	0.184736	-0.210853	0.177175	0.978053	0.336879	-0.646726	0.164128	0.0511103	0.0945086	0.597237	0.436844	0.770649	0.830782	0.332556	0.845965	1.46782	1.10748	0.122117	0.890198
GPR183	-0.171422	-0.293115	0.858506	1.47658	1.70206	0.0355835	0.569057	2.02141	0.124012	1.8999	-0.26526	-0.0355835	-0.54084	0.223607	-0.0996351	0.632235	-0.401712	-0.34851	-0.491434	0.17586	-0.463781	-0.442255	-0.325846	0.177598	-0.074441	0.245921	0.142933	1.0963	-0.0832868	-0.0596027	-0.0462236	0.424019	-0.0155888	-0.0999031
ANGPT1	-0.897717	-0.309916	0.54636	-0.317655	0.547557	-0.253137	-0.0277786	-0.696184	-0.102647	-0.20183	-0.12049	1.15797	0.881449	0.173492	0.712381	0.978604	0.0277786	0.0292525	0.237256	-0.542657	0.387062	-0.340643	1.61746	1.40574	-0.162178	0.0487704	1.09713	1.49719	0.120819	0.122275	0.260378	-0.542961	0.420146	-0.207702
KLRB1	0.154112	0.435646	1.86636	2.11466	1.81039	-0.0600457	0.0356722	1.05581	0.985089	2.52436	-0.691682	-0.37239	-0.558431	0.483436	-0.282675	-0.495892	-0.291573	-0.19856	-0.478596	0.234012	-0.0356722	-0.286551	-0.309283	0	-0.382885	0.517718	0.00953531	-0.210879	-0.148133	0.0201068	-0.1368	0.462343	0.0364437	-0.262958
H3F3A	-0.0609617	0.035881	-0.301929	1.30781	2.93276	0.265249	0.504029	-0.703651	-0.035881	0.139807	0.667105	0.294633	-0.469024	0.637552	-0.0388126	0.0663385	-0.375818	-0.280882	-0.527788	2.36271	-0.0741091	-0.347602	-0.460488	0.0485764	0.67	0.594309	-0.0489197	0.101553	-0.489666	-0.111128	-0.546546	2.42263	-0.321002	-0.317216
CHRND	0.0131435	-0.0131435	-0.53029	-0.430998	0.184425	-0.179556	-0.127857	-0.0442433	0.574122	-0.318717	0.321405	0.450054	-0.152189	0.988946	0.446266	0.0255918	-0.0760322	-0.088963	-0.0236707	0.348635	1.03759	0.759301	-0.0319014	0.260179	0.379084	1.17005	0.194561	0.0670052	0.0906882	-0.168855	0	0.433368	1.01939	0.961659
BOLA2 /// BOLA2B	-0.194553	0.999501	-0.541344	1.72285	1.13286	-0.815035	-0.29993	0.373952	-1.01906	-0.784409	0.736774	1.02899	0.791663	0.0911283	-0.0315447	-0.431265	-0.297229	-0.350087	-0.849353	1.67822	0.791849	0.0315447	0.794133	1.02306	0.559675	0.122835	0	-0.379792	-0.290071	-0.306131	-0.870613	1.77313	0.884706	0.450603
SERPINA4	-0.0283384	0.0476003	-0.51778	-0.545588	-0.132303	-0.187705	-0.286535	-0.0229645	-0.309548	-0.651786	0.171475	0.639648	0.620835	0.755897	0.342865	0.0229645	0.562861	-0.406913	0.0363288	-0.581073	0.983023	1.28651	0.709774	1.20361	0.345728	0.722202	0.666999	0.0443974	0.670278	-0.399171	0	-0.632647	1.20365	1.1922
RPS10	-1.31502	-0.12916	-0.591586	-0.0311165	1.70565	-0.263769	0.167418	-0.992654	0.496132	0.241422	0.500511	0.35647	-0.545815	0.1191	0.0311165	-0.386491	-0.783572	-0.514564	-0.683589	1.71869	0.808868	0.662956	-0.276741	0.808543	0.959206	0.663638	0.486249	0.132115	-0.299401	0	-0.1058	2.11525	1.22518	1.24076
BTN2A3P	-0.179719	0.0752883	-0.227322	0.224154	-0.0350404	-0.0256648	-0.280672	0.455468	-0.248759	-0.259853	-0.106377	0.42543	0.169257	1.84912	0.716263	-0.0219531	0.0219531	0.471096	0.41001	-0.0882111	0.23522	-0.0972247	0.14909	0.374934	-0.181878	1.89713	0.724829	-0.0663791	0.0260086	0.39691	0.484614	0	0.336127	-0.120505
LAMB1	1.1414	-0.295444	0.824765	-0.0853643	1.12362	2.03705	1.68857	-0.0621891	0.371697	1.42446	-0.669833	-0.901517	0.249088	-0.844539	0.130565	-0.106237	-0.099566	-0.159074	0.0621891	-0.702681	-1.22938	0.476456	0.863678	-0.175316	-0.101427	-0.314933	0.790342	0.403794	0.526836	0.465089	0.699991	-0.362654	-0.650834	0.982321
SZRD1	-0.182287	0.507393	-0.203034	-0.0818753	0.100742	1.581	1.48962	-0.221901	-0.0997548	-0.42848	1.02756	-0.0543666	0.223506	0.256463	-0.142611	-0.26093	0.0543666	-0.123532	-0.296483	0.156703	0.261395	0.321019	0.277694	0.378353	0.967	0.410985	-0.0654254	-0.0643339	0.300086	0.0531697	-0.148032	0.443087	0.686008	0.377347
RPS21	-0.398826	0.325375	-0.142823	0.71129	-0.394245	-1.86591	-1.17634	-0.12633	0.002738	-0.101702	1.38736	1.72356	0.13098	0.227241	-0.192939	0.257588	-0.774804	-0.002738	-0.321871	0.890161	0.655686	0.00377369	0.483937	1.95018	1.49954	0.343761	0	0.523095	-0.424331	0.156891	0	1.15469	0.843083	0.144908
UBQLN4	-0.102488	1.12022	-0.0969729	0.537573	-0.262651	-0.336506	-0.105136	-0.264978	0.396941	-0.0868349	1.543	0.678258	0.124872	0.604142	0.637244	-0.173533	0.0579238	-0.0579233	-0.0982604	0.17681	0.52234	-0.184413	0.11025	0.595382	1.56144	0.229433	0.549467	-0.196088	-0.0604591	-0.205671	-0.237158	0.102402	0.47303	-0.0604591
CD83	0.410176	-1.34879	-0.580619	-1.57617	-1.59942	-0.591738	0.130044	-1.41833	0.235351	-0.817922	-0.466928	-0.0476522	-0.609959	-0.291061	1.25802	1.7768	0.892473	1.2056	0.980689	0.0476522	0.678089	0.948714	-0.394788	-0.14061	-0.404743	-0.00869656	1.64052	1.99666	0.953025	1.32284	1.02649	0.418618	0.700733	1.16488
NOP10	-0.0128412	1.17281	0.0128412	0.567217	-0.260885	-0.102606	-0.0409279	1.31113	-0.0505333	-0.341538	0.105371	-0.0677729	1.18367	-0.292482	0.0408049	0.067132	-0.0852022	-0.349652	-0.0692396	1.00889	0.217667	1.14931	1.13816	-0.0543594	0.0531521	-0.379862	-0.012516	0	-0.157279	-0.340043	-0.144657	1.0173	0.144568	1.06188
ABCB1	1.42945	-0.699439	1.06639	-0.895945	-0.868299	1.60767	1.76331	0.0108967	-0.0204372	0.946714	-0.997357	-1.27048	-0.28089	-1.52671	-0.0108967	0.834249	0.814157	0.765114	1.10283	-1.78465	-1.74842	0.463588	0.776608	-0.289196	-0.204567	-0.855897	0.643091	1.74528	1.75662	1.83128	2.00578	-1.03163	-0.96774	1.37532
COMMD9	-0.0433569	0.496331	-0.104705	0.0433569	-1.66614	0.336157	0.6633	0.885627	0.232657	-0.199748	-0.441246	-0.419964	0.85855	-0.137029	-0.196269	-0.236218	0.0791922	-0.405384	-0.503751	0.979857	0.964474	1.07055	1.21158	-0.0705128	-0.151388	0.095295	0	0.0301304	0.011651	-0.233351	-0.0965748	1.49695	1.44047	1.4812
SLC12A6	1.02112	-0.85333	-0.379303	-0.576391	-1.05212	-0.627696	0.077601	-0.46095	-0.0805254	-0.680196	0.0886388	-0.14382	0.655914	0.424232	0.840325	0.45701	1.28144	0.950233	1.05042	-0.541617	-0.0776005	0.730213	0.628007	-0.129812	0.0465388	0.324154	0.707344	0.230501	1.29844	0.76328	1.01067	-0.510205	0	0.995318
NAV2	-0.0213513	-0.647499	0.0213509	-0.784265	-1.00239	-0.513864	-0.270421	-0.619613	0.370212	1.05287	-1.35919	1.10701	-0.420309	0.0239124	1.19541	0.56914	1.11911	0.844114	0.903901	0.629568	-0.282389	-0.133774	-0.127029	0.997375	-1.3172	0.129364	1.38108	0.851212	1.27561	0.923402	1.10901	0.56339	-0.106836	0.00032
CFTR	-0.778441	0.00764799	-0.166713	0.691446	3.56235	-0.0220036	0.129324	0.0731068	0.0286832	1.5981	-0.280058	0.823107	-0.558943	0.27916	-0.143685	-0.279458	0.317693	0.0146928	-0.0272579	-0.641885	-0.00764847	-0.383059	0	0.922156	0.253322	0.35433	-0.0347719	0	0.870163	0.361579	0.126508	-0.240219	0.426778	0.18136
SLC4A7	-0.453579	-0.342905	-0.323635	0.529856	1.04931	-0.00302935	0.479754	0.11661	-0.0920639	0.963988	-1.33511	0.697996	-0.0444465	-0.208213	0.00302935	0.0790706	0.253977	-0.0827799	0.209843	1.78002	-0.123144	-1.04594	0.195171	1.24903	-0.767001	-0.167533	0.151808	0.538957	0.805833	0.455841	0.652229	2.29169	0.331863	-0.397209
COL1A1	-0.635225	0.667124	0.512146	3.1357	2.72574	0.169603	0.542351	1.11302	0.0980024	-0.104866	0.061923	-0.236527	-0.268584	0.117478	-0.319291	-0.061923	-0.222376	-0.638351	-0.544103	-0.0865703	0.400268	-0.201571	-0.0506487	0.379671	0.187219	0.364698	0.0416751	0.182551	-0.0274544	-0.159148	-0.223584	0.0721326	0.453475	0
TFPI2	-0.423889	3.13651	0.252401	2.19053	4.95878	4.1616	2.43355	2.92202	2.30937	2.40578	-1.88674	-0.602236	-2.02883	-2.01165	-1.41978	1.04368	-0.495419	-1.21364	2.17571	-0.252401	-1.34738	-1.45426	-1.54684	-0.792908	-1.43996	-1.58324	-1.41804	1.23986	-0.622277	-1.05305	2.42934	0	-1.23269	-1.39104
CLCNKA /// CLCNKB	1.19801	-0.405955	1.02382	-1.39341	-0.932162	0.231883	-0.233202	-0.00715113	-0.627042	-0.700196	-0.138826	-0.549825	0.00700903	-0.725526	0.113203	0.305413	0.689607	1.35767	1.01388	0.76909	-0.00700903	1.66996	0.054245	-0.406559	-0.285278	-0.472756	0.168202	0.272904	0.733467	1.37782	0.992129	0.854214	0	1.49176
NADK	-0.25459	0.201619	-0.0873413	-0.0145898	0.816138	-0.20013	0.0145903	-0.0952449	0.589352	-0.176114	0.679714	0.374811	-0.0218868	0.716731	0.200418	-0.14468	-0.267875	-0.06707	-0.0343652	0.584451	0.722018	0.131963	0.356136	0.798544	0.7887	0.450999	-0.214857	-0.158019	0.0905185	0	0.233142	0.512256	0.627901	0.285474
WIPF1	-0.317924	0.493211	0.277919	0.631342	0.467395	-0.329129	0.0242429	-0.0741973	-0.0992012	-0.0965209	-0.374238	0.0678835	0.0745106	1.36076	0.115555	-0.0979562	-0.0242424	0.167869	-0.0464544	-0.256382	0.911297	-0.160968	0.314271	0.585343	0.040545	1.42227	0.328192	0.220127	0.311601	0.388325	0.194311	-0.257116	1.19437	-0.034595
ABO	-0.704653	-0.484382	0.116032	0.256395	0.00322485	-0.618499	-0.3478	-0.573594	-0.244972	-0.347201	0.595689	0.638131	-0.00322485	0.627467	1.55024	-0.209899	0.610714	-0.136752	0.312067	-0.384843	0.508321	0.737283	0.109943	0.673005	0.423268	0.597386	1.66138	-0.0673265	0.663563	0	0.398276	-0.211929	0.509016	0.763385
FCGR1B	-0.498255	0.235556	0.19628	2.48657	1.64999	0.170888	-0.0880337	0.379144	-0.0165868	1.09613	-0.0793214	0.0165868	-0.518775	0.825347	-0.310067	-0.449956	-0.169223	-0.258816	-0.393898	0.163978	0.0618463	-0.0515795	-0.164943	0.276799	0	1.19377	-0.100896	0.263208	0.180108	0.165461	-0.129251	0.717332	0.629479	-0.0592656
PCDHGA10 /// PCDHGA11 /// PCDHGA12 /// PCDHGA3 /// PCDHGA5 /// PCDHGA6 /// PCDHGC3	-0.169458	-0.0741034	0.00826597	0.211164	-0.00826597	-0.368416	-0.165966	1.11302	-0.167678	-0.501757	-0.257246	0.316749	0.331322	2.28763	0.751016	-0.243481	0.549742	0.0753913	0.0329819	-0.169458	0.364702	-0.259028	0.262024	0.459698	-0.157453	2.09112	0.628917	-0.10512	0.44284	0.11443	0.0954618	-0.228078	0.388316	-0.232903
PRR15L	-1.3705	0.178127	-0.146821	0.629628	-1.24406	0.0165834	-0.203344	0.540992	0.0638628	-0.328248	-0.467964	-0.0165834	0.547166	-0.13575	-0.507747	-1.05557	0.115427	0.541492	0.542724	2.10567	-0.0407753	0.252788	1.08895	0.494583	0.192803	-0.0643554	-0.174049	-0.75119	0.637309	1.0547	0.931567	2.66481	0.44122	0.875806
PAM16	-0.334263	0.222796	-0.0167732	-0.091907	0.3674	-0.169147	0.152088	-0.121737	-0.140744	-0.563873	0.285759	0.292946	0.944115	0.459599	-0.0292859	0.0167732	-0.109707	-0.534195	-0.148808	1.30687	1.23387	0.228251	0.611454	0.464718	0.442531	0.41784	0	-0.178801	-0.12703	-0.465633	-0.00173759	1.12964	1.36403	0.496711
CD69	0.0499101	-0.411295	3.27065	2.268	2.76113	-0.0499101	1.12218	1.06923	1.09802	3.92449	-0.74897	0.85939	-0.824304	-0.401166	-0.107774	0.292758	-0.125481	-0.553597	-1.02915	0.980006	-0.614266	-0.491037	-0.915282	0.404918	-0.926507	-0.616914	-0.32102	0.0865197	-0.44213	-0.770191	-1.0757	1.01882	-0.750258	-0.628447
IRF6	-0.182195	-0.180365	0.493244	-0.313603	-0.499792	-0.151114	-0.53724	-0.0178471	0.595253	0.492069	-0.343105	0.167148	0.0178471	-0.856853	0.177493	0.542094	0.487861	0.236148	0.480017	-0.0462751	-0.184288	0.282191	0.398751	0.67977	0.280741	-0.361957	0.66964	1.07704	0.950151	0.747298	0.908955	0.305692	0.288947	0.796715
BRCC3	-0.148593	-0.466928	0.798228	0.746861	0.345937	0.488281	-0.0769658	-0.481917	0.0913753	0.131839	0.115408	-0.364867	-0.182839	-0.177384	0.676848	0.0769658	1.99587	-0.114892	0.492409	-0.353116	-0.352421	-0.0807085	0	-0.173728	0.285371	-0.0554337	0.975142	0.233935	2.20672	0.108077	0.588172	-0.0534081	-0.0523267	0.174294
CLC	-0.684532	1.53627	0.470757	5.09413	1.28439	-0.430667	-0.825994	0.928643	-0.234495	2.49189	0.154648	0.609108	-0.0481815	0.0481815	0.213022	-0.588534	-0.291813	-0.627578	-0.48595	-0.21598	0.331636	-0.528336	-0.055141	0.44626	0.113202	0	0.303312	-0.372852	-0.242976	-0.350566	-0.366432	-0.130874	0.230354	-0.383675
LOC100129518 /// SOD2	0.75515	-0.0830522	1.78569	-0.0803266	0.61888	0.00396156	-0.172338	0.0020256	1.20624	0.822564	-0.245475	1.95135	-0.0479307	-0.0198731	0.207772	-0.0703526	-0.0020256	-0.387786	0.223936	-0.0199261	0.212532	-0.0950718	-0.111346	1.50656	-0.103502	-0.0451598	0.17697	-0.111104	0.0794105	-0.397554	0.130769	-0.140511	0.0772748	-0.239189
IGLC1 /// IGLV3-25 /// IGLV3-25	0.326153	-0.13532	-0.325455	2.51761	2.33873	0.00618219	0.0674043	1.16813	0.592984	1.85409	-0.0519795	-0.122839	-0.157172	-0.0658841	-0.215616	-0.00618219	-0.263974	-0.514601	-0.644492	0.00780153	0.219656	0.0466838	0.195909	0.353049	0.0299215	0.0957537	-0.00389099	0.0389652	-0.21161	-0.0475788	-0.331507	0.012681	0.497105	0.117809
XPNPEP1	2.15745	-0.315018	0.865753	-0.215347	-0.501566	2.44631	1.73151	-0.0191536	0.198236	1.06259	0.209572	-0.339249	-0.405087	-0.824557	0.109862	-0.430986	-0.0511341	0.0307703	0.0191536	-0.532363	-0.561748	0.65921	-0.00523043	-0.0544834	0.451362	-0.36738	0.59177	-0.0338774	0.317549	0.289129	0.380541	-0.204214	-0.186167	0.907957
COL5A1	-0.0762978	0.153458	0.189965	2.16969	2.12553	-0.0229301	-0.0611606	0.373517	0.0175114	0.744327	-0.367666	0.14454	-0.34164	0.187665	-0.248086	-0.102449	-0.0175114	-0.19877	-0.276622	0.731452	0.512466	-0.199012	-0.0845003	0.361467	-0.0774622	0.234358	-0.0398202	0.133819	0.0779128	0.0444298	0	0.878056	0.461063	-0.0530014
RP4-595K12.1	0.865261	0.8447	0.226631	1.28684	0.423489	-0.117288	-0.0706105	1.71953	-0.357814	-0.423102	1.0282	-0.312209	1.18047	-1.42	-0.00578403	-0.322766	0.00578451	-0.60738	-0.619639	0.642035	-0.0534081	1.3483	1.33133	-0.42231	1.0158	-1.28019	0.0670934	-0.181571	0	-0.185995	-0.366656	0.492802	-0.0730128	1.7107
PHB	0.932442	-0.0942993	0.363758	-1.0348	-1.30401	0.579776	0.900587	-0.204267	-0.271079	-0.391725	0.869784	0.269386	0.751811	-0.279346	0.31807	-0.257172	-0.0922499	0.0922499	-0.18365	-0.341254	0.409765	0.878358	0.996176	0.566854	1.08292	-0.122467	0.602737	0.0643902	0.24532	0.322838	0.00101566	-0.137892	0.616127	1.20677
MRPL52	-1.13471	1.02575	-0.562157	-0.0431471	1.21955	-0.0218172	0.241488	-1.02749	-0.972664	-1.20561	0.130873	1.31092	0.138819	1.66678	0.0607734	0.0218167	-0.36483	-0.377107	-0.627523	2.37907	0.719075	-1.44319	0.515623	1.47774	0.226998	2.00371	-0.0836148	0.231443	-0.247613	-0.206128	-0.598513	3.1436	0.88347	-1.13832
ALDH1B1	0.988597	0.911112	-0.339577	-0.591732	-0.804614	1.38078	0.895802	-0.539784	0.49979	-0.037231	-0.0450025	-0.786467	0.331858	0.305443	0.498327	-0.0252562	-0.152191	-0.674731	0.0252566	-0.823348	1.46377	1.2004	0.716102	-0.580913	0.0584874	0.56768	0.742762	0.161899	0	-0.572564	0.179889	-0.69296	1.51954	1.55356
CEPT1	-0.157953	0.0862055	0.281806	-0.0327978	-0.530813	-0.291795	-0.0706377	-0.242764	1.34297	2.09487	-0.501819	-0.0623741	-0.0469065	-0.213524	0.0327978	0.17827	-0.246917	0.212446	0.68109	0.966941	0.205002	0.410984	0.222927	0.0504975	-0.213686	-0.17798	0.0692763	0.30178	-0.00258732	0.324465	0.851158	0.904118	0.274675	0.633555
CACNA1A /// LOC100507353	-0.0126414	-0.133184	-0.612664	0.439761	0.404628	-0.355232	-0.0720363	0.104346	-0.186964	-0.379503	0.270649	0.632846	0.0126419	1.14649	0.187069	-0.354511	-0.085474	-0.0699215	-0.141018	0.700428	0.7561	0.204175	0.255368	0.762442	0.31114	1.31359	0.232128	-0.187492	0	0.021081	0.185895	0.75885	0.971388	0.250241
CADM1	-0.533191	-0.417743	0.23781	-0.442642	0.991515	0.713606	0.338609	-0.895059	0.0347853	0.970923	-0.541657	0.840229	-0.0609617	-0.100829	0.942231	0.22139	-0.58278	-0.0347853	0.399095	1.60526	-0.157031	-0.448895	0.335852	0.986056	-0.4141	0.145345	1.12306	0.339579	-0.390394	0.0915909	0.543881	1.68156	0.101458	-0.294601
BHLHE40	-0.00562906	-0.452367	-0.0222597	-0.755772	-0.635255	-0.502534	-0.402428	0.00562906	-0.0398169	-0.421681	-0.520015	0.89034	-0.111641	0.406696	0.211254	1.05964	0.0167346	0.184052	0.570001	0.312043	1.22273	0.0452852	0	1.20175	-0.246277	0.541281	0.169265	1.32983	0.0987768	0.265697	0.66235	0.357203	1.88557	0.00824833
ECSIT	0.167295	-0.0859699	-0.0763864	-0.367586	-0.360054	0.313985	0.645823	0.262997	-0.21038	-0.867073	0.660727	0.429894	0.646388	0.0763864	-0.341399	-0.657644	-0.216325	-0.246946	-0.404934	0.727211	1.63127	0.817978	0.75974	0.779059	0.61059	0.310344	-0.00386	-0.413357	-0.0720305	-0.261264	-0.255209	0.833938	1.61359	0.876202
GNAS	0.294824	1.15729	-0.156691	0.460677	0.00635195	-0.0697751	-1.28465	-0.378883	0.0760665	-0.0181179	-0.232642	-0.112468	-0.148838	0.0917702	0.276088	-0.238147	-0.00635195	0.127097	0.033783	2.57321	-0.784948	0.487437	0	0.164494	0.226501	0.129048	0.613043	0.023057	0.300753	0.184729	0.177158	3.18728	-0.527295	0.688642
CD48	-0.0677109	0.901751	1.31541	3.62312	2.79779	0.806405	0.785542	1.92336	0.318726	2.32556	-0.764555	0.0677114	-0.640495	0.111507	-0.319117	-0.525324	-0.673818	-0.605525	-0.891531	-0.478926	-0.255226	-0.494936	-0.425165	0.172864	-0.410085	0.156549	-0.0577135	-0.326752	-0.129032	-0.0835943	-0.412999	-0.10777	0	-0.316338
TLE3	-0.279929	0.4198	-0.715416	0.774483	0.835719	-0.423191	-0.407418	-0.00175333	0.327955	-0.598342	-0.217673	0.332557	-0.0480332	0.256559	0.0379148	-0.236863	-0.0558624	-0.0441132	0.00175333	0.367987	1.49581	0.475768	0.105067	0.495043	-0.00339985	0.400404	0.400822	0.199724	0	0.198627	-0.00849342	0.53959	2.07747	0.61666
PYCR1	0.188608	-0.190865	-0.078764	0.411664	0.915875	-0.158816	0.0338769	-0.0310955	0.0357118	-0.232882	0.031095	0.111602	-0.0506177	0.338964	-0.0389638	-0.244837	-0.370417	-0.394797	-0.253084	0.385201	1.53011	0.363029	0.317833	0.574595	0.239971	0.627692	0.139165	-0.0128455	0.106666	-0.0408955	0.0709772	0.669419	1.66933	0.655666
SIPA1L3	-0.122975	0.519192	-0.200104	-0.0326777	0.0913882	0.208545	-0.0731497	-0.348748	-0.11208	-0.190309	-0.544958	0.739972	-0.165783	0.369615	0.698445	0.0705547	0.0326781	-0.137892	0.140836	0.786337	1.00303	-0.378451	-0.124276	1.15766	-0.206496	0.668678	0.6683	0	0.236921	0.0847874	0.298302	1.05831	1.2256	-0.111974
TUBA4A	0.18346	0.933767	-0.611795	0.480355	0.658546	0.397819	-0.0486984	1.05516	-0.831178	-0.552547	0.76008	0.0486984	0.092742	-0.176505	-0.322885	-0.0745115	-0.0683079	-0.405413	-0.397278	-0.098362	1.64746	0.853519	0.369082	0.198515	0.956206	-0.0953751	-0.188653	0.00222206	0.00826836	-0.239218	-0.214847	0.0628624	1.83716	1.08855
TTBK2	1.50572	-0.138701	0.14152	-0.129465	0.752986	1.37449	0.950202	-0.364256	1.62586	1.31816	-0.185738	0.293558	-0.625783	-0.13352	0.316266	-0.138701	0.129465	-0.346018	-0.150574	0.726709	-0.131588	-0.45739	-0.391383	0.257412	-0.0319443	0.024992	0.503185	-0.0536695	0.309647	-0.165845	-0.0256433	0.884039	0	-0.338574
ZFPL1	0.264719	-0.370922	-0.761475	-0.196331	-0.189571	-0.147306	-0.00726032	0.11168	0.307226	-0.335985	0.00726032	0.709442	0.0954847	0.816634	0.213821	-0.245802	-0.349337	-0.414237	-0.315099	0.796524	1.53753	0.575586	0.254417	0.766194	0.245219	0.651068	0.571973	-0.128375	0	-0.252744	-0.0943847	0.895589	1.66185	0.626832
CYBA	0.821512	1.35547	0.751735	2.70969	-0.511609	-1.21199	-0.862358	2.37751	-0.837173	-0.297312	0.906547	0.555695	1.06639	0.219475	-0.210738	-0.485412	-0.15547	-0.37623	-0.155995	-1.68094	0.15547	2.01815	0.942126	0.490105	0.868476	0.078907	-0.311575	-0.586496	-0.156248	-0.377783	-0.261274	-1.70338	0	2.15498
SLC1A3	-0.285422	-0.184615	0.897928	1.10937	1.44836	-0.204172	-0.0672746	0.516489	0.566378	0.712809	-0.265721	0.636161	0.0815902	-0.00738859	-0.359635	-0.528241	-0.175663	-0.416773	-0.516395	0.653272	0.349283	0.00738859	0.450871	0.951355	-0.0658841	0.1374	0.167289	-0.206648	0.132471	-0.064291	-0.0546832	0.979742	0.751405	0.14116
GATA3	-0.163587	-0.178233	0.329493	-0.126297	1.20867	0.277216	-0.576771	0.947857	1.21253	1.67149	-0.415565	-0.144685	-0.284216	0.00156879	0.110182	-0.220407	-0.00156879	-0.307266	-0.326629	0.608353	0.361082	0.0450854	0	0.212404	-0.025743	0.282009	0.427513	0.0677667	0.437644	-0.0460625	-0.0198426	0.954805	0.664496	0.294205
HPCAL1	1.02405	-0.447338	-0.114399	-0.0428896	0.198549	1.83303	1.71905	0.145533	-0.0143728	-0.152909	-0.105018	0.642074	-0.0719338	0.185384	-0.234755	-0.183455	-0.0754805	0.0143728	-0.336713	0.393252	0.650184	0.461625	-0.0148273	0.536956	0	0.150803	-0.121284	-0.0814905	-0.105079	0.0917754	-0.340069	0.466587	0.711969	0.490339
NUP214	-0.294245	-0.17569	-0.314179	0.300937	0.717783	-0.242715	0.0346575	0.156315	-0.208598	-0.488544	0.164041	0.540648	-0.22896	2.55428	0.0675712	-0.357849	-0.253653	-0.00400591	-0.385355	0.403582	0.420206	0.00400591	0.103725	0.413979	0.179347	1.93923	0.539115	0	0.0836048	0.12619	-0.179559	0.643064	0.78334	0.223569
TLR5	-0.26692	0.0176978	0.52399	0.958323	0.429791	-0.533929	-0.246634	1.04413	-0.121905	1.04498	-0.414228	-0.216481	-0.426923	0.416547	0.398906	-0.106679	-0.593248	-0.318906	0.28097	1.39363	0.414518	-0.0176978	-0.258428	0.0630527	-0.0973797	0.504487	0.582355	0.170687	-0.199799	0.088521	0.532178	1.78032	0.35647	0.0820427
PPIL2	-0.273658	0.0405836	-0.0779557	0.0559993	-0.0399909	-0.0222859	-0.0673423	0.366226	0.114504	-0.702464	0.0159774	0.52746	0.560769	1.35931	-0.346495	-0.0159774	-0.0159774	-0.254196	-0.189238	0.537964	0.948755	0.134218	0.612751	0.860685	0.135382	1.29596	-0.0866408	0.111424	0.0620646	-0.180952	-0.110378	0.644297	1.07712	0.186064
THBS2	-1.11859	1.4135	1.70963	2.44621	3.05831	0.641348	0.743727	0.488633	1.37091	2.47376	-0.7973	0.852323	-1.01281	-1.20825	-1.8073	-0.750692	-1.70962	-2.01772	-2.21205	0.849092	-0.488633	-2.3077	0.167346	2.23801	0.37132	0.0824919	-0.194969	0.740036	0.128489	-0.121902	-0.240093	2.88219	1.04703	-0.454845
SLC7A6	-0.590333	-0.196249	-0.0654054	0.398532	0.562633	-0.0028863	0.0028863	-0.105884	-0.323116	0.605676	0.0463834	0.915535	-0.403364	0.185796	0.563911	-0.27802	0.618969	0.337166	-0.155269	1.434	-0.123684	-0.255135	-0.204489	0.947485	0.16528	0.32356	0.586746	-0.0371957	0.542841	0.412701	-0.0722213	1.46733	0.0487771	-0.0911365
HOXD9	-0.232878	0.108645	-0.0138845	0.110729	0.92738	-0.0872827	0.0138845	0.0266209	0.545424	0.421982	-0.156992	-0.435108	-0.257791	-0.359354	0.211335	-0.42322	-0.629517	-0.819727	-0.687707	1.41239	0.518336	0.0766282	0.307759	0.162787	0.732103	0.423654	0.998765	0.316139	-0.0432715	-0.0126033	0.0638137	2.18928	1.10667	0.745566
USP2	-0.344511	-0.170245	-0.271164	-0.0103507	0.171659	-0.341885	0.0103507	-0.224076	-0.290942	-0.597362	-0.0481315	0.944403	-0.140974	1.92262	0.684077	0.545979	1.33687	0.428748	0.868972	0.532927	0.296619	-0.261304	-0.548746	0.604328	-0.367569	1.17916	0.245506	0.267911	0.693058	0.0606422	0.386087	-0.0990057	0.310163	-0.514648
PFKFB3	0.220917	-0.759548	-0.35351	0.00248051	1.56192	-0.020999	-0.633338	0.631927	1.12755	1.01038	-2.17411	1.13015	-0.954332	-1.58615	-1.48949	-0.00248051	-1.30555	-0.675818	0.161255	2.08332	0.235356	0.0547113	0.169686	2.4413	-1.16549	-0.402162	-0.378519	1.11594	-0.135633	0.39115	1.38159	3.09439	1.3273	1.14793
SLCO2B1	-0.447406	-0.603859	0.281278	0.649108	0.476255	0.0200691	0.485591	-0.601792	-0.813155	0.135739	-0.63375	0.541348	0.265257	-0.482178	-0.318942	-0.0200691	0.0226326	-0.245443	0.105847	-1.81265	0.875936	-0.183541	1.133	1.44856	0.0988917	0.364381	0.61129	1.05353	0.914985	0.86297	0.981683	-0.618419	1.95677	0.745502
YWHAH	0.72721	-0.000185	1.32051	0.661358	0.000185	1.7128	1.02761	0.56286	1.0088	2.69286	-0.0909538	-0.119263	-0.583275	-0.186923	-0.192359	-0.48578	-0.337095	-0.181222	-0.00454283	-0.426192	0.378331	0.349643	-0.529022	0.171187	0.00346994	-0.13713	-0.125959	-0.305607	-0.180053	0.117379	0.1185	-0.296239	0.271148	0.299599
DNPH1	-0.658258	0.119886	-0.658978	0.308932	-0.101116	-0.765494	-0.229205	-0.707947	-0.460525	-1.30054	0.641818	1.00911	0.154938	2.09213	0.689517	0.0015254	-0.00694132	-0.00152492	-0.176819	0.869643	0.237071	0.0673795	0.314404	0.934421	0.625385	2.09315	0.667102	0	0.0615506	0.204126	-0.054914	1.0572	0.161758	0.0525823
RAB2A	-0.620091	0.24216	-0.215634	0.602159	1.22313	-0.575601	-0.0448704	-0.499184	0.0570192	-0.405772	0.549511	0.650811	0.282865	-0.126771	-0.0774469	-0.237103	0.0448704	-0.0982046	-0.107386	0.597763	1.05276	0.367889	0.415977	0.836603	0.756879	-0.00200653	-0.00143147	-0.125455	0.237678	0	0.0096283	0.69296	1.25541	0.500818
RIPK4	-0.140274	-0.0209389	0.367098	-0.918036	-0.267731	0.32537	0.208763	-0.784774	0.0868387	-0.489984	-0.360255	0.51386	0.0149631	-0.870298	-0.0149631	1.18128	0.0996065	0.167381	0.95182	0.12919	-0.0649977	-1.09056	0.595354	1.14883	0.259354	-0.244314	0.765211	1.81441	0.731569	0.791578	1.54627	0.777456	0.48808	-0.460498
ADAP1	-0.0874453	0.532133	-0.643415	0.27414	-0.248812	-0.277644	0.059412	-0.059412	-0.352206	-1.1105	0.24536	0.613132	0.369895	0.581121	0.0723944	-0.265705	-0.477419	-0.328285	-0.439774	0.613447	1.47695	0.159526	0.650715	0.801684	0.648935	0.881894	0.505177	0	-0.0789099	0.0424871	-0.0340557	0.846919	1.78335	0.473938
B4GALT1	0.00648689	0.109174	-0.280079	-0.0820661	0.840818	-0.00145149	0.0619464	-0.0389967	-0.044569	-0.221395	0.213036	0.404996	-0.144837	0.692847	0.00145149	-0.178093	-0.41391	-0.285772	-0.282091	0.577572	1.24712	0.423073	0.122616	0.692527	0.307808	0.946663	0.0703006	-0.0674419	-0.104215	0	-0.121811	0.827756	1.47659	0.468393
SYNGR3	0.418783	-0.429676	0.0711484	-0.011929	0.41292	0.011929	-0.430731	0.319618	-0.0585389	-0.210945	-0.399127	0.352655	-0.24254	-0.158867	-0.048337	-0.123945	-0.0234895	0.662649	0.0871263	1.69213	0.14093	0.535209	0	0.507796	-0.0191045	0.238072	0.238872	0.0575295	0.108123	0.636549	0.158102	1.88723	0.183977	0.658573
ME3	0.00609016	0.516354	-0.0613413	-0.244298	-0.378131	-0.00609016	0.179716	1.06429	-0.746	-0.64852	0.848219	0.199045	0.647454	-0.106067	0.547479	-0.145785	-0.00711822	-0.210583	-0.153338	1.00687	0.0592151	1.1608	0.653079	0.181129	0.830573	-0.190459	0.676845	-0.184559	-0.0985756	-0.0651064	-0.220735	1.06561	0.0885806	0.956377
QTRT1	0.812196	0.36289	0.52723	-0.642961	-0.0461903	-0.0200448	0.146612	0.854885	0.0281687	-0.707286	0.992493	0.0200448	-0.0604763	-0.245866	0.153154	-0.646581	-0.674872	-0.777252	-0.351599	-0.0499272	0.112905	0.928096	0.479018	0.917114	1.59629	0.627631	0.538753	0	-0.0638804	-0.28126	0.177178	0.584985	0.594633	1.33455
RAD52	0.0677071	-0.138567	0.0540223	0.181867	-0.192486	-0.188858	0.817131	-0.551353	1.20734	1.38372	-0.803992	0.480309	0.463399	-0.499802	-0.0540223	0.135394	-0.558968	-0.252113	-0.363345	1.84626	0.137239	-0.32586	0.734813	0.778894	-0.381865	-0.0869369	0	0.455065	-0.195766	0.150411	-0.0638642	2.51509	0.45687	0.0115061
FCGR2B	0.268113	0.137613	1.05462	1.59795	2.54734	-0.412965	-0.0482063	1.76407	0.199981	2.05935	-0.253501	-0.251941	-0.308919	0.128274	0.0482063	-0.374961	-0.351664	-0.422206	-0.292717	-0.336257	0.197987	-0.3167	-0.053946	0.18228	0.0639272	0.254502	0.14084	0.0047636	-0.01231	-0.0976744	-0.00583363	-0.0969496	0.175174	0.010438
TRIM2	-0.0363765	0.0538864	-0.0324931	-0.00565624	0.0934258	-0.0331821	-0.162042	0.283507	0.0083003	-0.440495	0.240206	-0.0364361	0.104762	0.89278	-0.0365372	-0.417007	-0.00485039	0.0350342	-0.182514	2.33623	0.17063	0.00485039	0.305248	0.200449	0.230215	0.837402	0.155454	-0.240412	0.0246782	0.216168	-0.129286	2.67195	0.0885434	0
CDC42	0.759529	-0.707786	0.471034	-0.628481	-0.461302	0.178078	-0.443993	-0.467036	1.40821	1.20861	-0.35009	0.369096	-0.465666	-0.252709	0.873565	0.442943	-0.178078	0.536827	0.394818	-0.579438	0.525296	-0.268387	-0.119593	0.783128	-0.132013	0.0407729	1.32261	0.687125	0.178061	0.721773	0.795557	-0.119163	0.73052	-0.066071
SCGB2A1	-0.148656	-0.104675	0.0229826	0.400986	2.24068	-0.230755	-0.308319	0.82153	0.160967	0.0176477	-0.624206	-0.275535	-0.0692196	-0.0176477	0.161809	0.02493	-0.295815	-0.375031	0.096436	1.7741	0.429591	-0.24393	0.366023	-0.0219741	-0.280053	0.299614	0.20899	0.0833654	0	0.0541496	0.572743	1.76329	0.890254	-0.207252
CTSG	-0.00391865	0.623452	0.109476	2.09858	0.444473	-0.0629768	-0.215228	0.756999	-0.0439944	0.494239	-0.298458	-0.170629	-0.0502949	0.5548	0.16835	-0.256452	-0.158686	0.00391865	-0.506101	0.0168781	0.456399	-0.0887947	0.380505	0.130322	-0.531348	0.89313	0.576586	0.139034	0.263944	0.345428	0	0.125342	0.60066	0.387987
DPEP3	-0.470198	-0.143716	-0.29986	0.516796	0.0327597	-0.12715	-0.402848	-0.0327597	0.3452	-0.428418	-0.281121	0.727838	0.16671	1.19679	0.655521	0.0752339	-0.378002	-0.0341945	-0.237118	0.248661	0.668099	0.164975	0.272258	0.536203	-0.0732422	1.33595	1.02358	0.255458	-0.0493817	0.304529	-0.20622	0.452574	1.07829	0.289456
SAA1 /// SAA2	-0.364431	0.194088	0.0435314	1.48834	2.9772	-0.277536	-0.149917	1.22539	0.0235085	-0.0738344	-0.187933	0.285396	0.068522	0.113202	-0.110196	-0.297074	-0.234518	0.0118556	-0.0118556	0.42559	-0.036942	-0.204609	0.398905	0.397095	0	0.812842	-0.11378	-0.0942626	-0.00756264	0.250783	0.00668192	0.423459	0.141865	0.0567923
IVNS1ABP	0.548003	-0.216643	-0.00376797	-1.11717	-0.953919	0.825637	0.627997	-0.148054	0.42642	0.572217	-0.291454	0.673554	-0.500884	-1.31611	0.522478	0.294745	-0.418102	0.00376797	-0.0602531	1.41848	-0.366436	0.354672	0	1.13749	0.205701	-0.835642	1.02228	0.756803	0.0726948	0.527749	0.40259	1.99799	0.109316	0.906239
EPHB2	-0.210311	-0.0367351	-0.223911	0.798669	1.29044	-0.0129838	-0.214224	0.611699	-0.195209	-0.234757	0.0471606	0.0761266	-0.224548	1.1257	0.217741	-0.197428	0.106647	0.0070653	-0.0070653	0.783197	0.788379	-0.361994	0.0487375	0.239457	0.372138	0.95201	0.270828	-0.00935268	0.244349	0.042284	0.0514941	0.493524	0.888051	-0.349867
CHL1	1.27017	-0.621436	0.113725	-1.0914	-0.113725	1.51477	0.921965	-0.403491	0.976555	1.64833	-0.513864	-0.195523	0.336473	-2.5453	0.77548	1.06254	-0.78887	0.714579	0.76974	-0.600141	-1.83546	-0.628033	1.16668	0.466064	0.450582	-1.49091	1.64057	2.0457	0.0306268	1.62409	1.60141	-0.0785527	-1.04005	-0.00744581
HLA-DQB1	0.521449	1.22811	-0.368876	2.86548	2.06013	0.404396	1.53113	0.906227	0.498063	0.15735	-0.157351	-0.302793	-0.271335	-0.3826	-0.456261	-0.85885	-0.231577	-0.735573	-0.772594	-0.204707	0.397898	0.93154	-0.0226502	0.0290904	-0.0521913	-0.0656052	-0.336559	-0.58567	0.1196	-0.31114	-0.500935	0	0.715619	1.41821
SLC25A42	-0.108974	0.0109344	-0.204268	0.220813	-0.0109344	-0.0883083	0.138191	-0.141459	-0.224216	-0.169498	-0.125034	0.0359254	-0.143944	2.95781	0.277895	-0.0868821	0.0937753	0.132488	-0.17499	0.173745	0.471417	0.0711489	0	0.0537596	-0.0322809	2.50747	0.392383	0	0.208518	0.192173	0.0789528	0.209687	0.379603	0.0699883
DCAF11	0.21494	-0.0181866	-0.224907	-0.362401	-0.2531	-0.0450048	0.0181866	-0.038475	0.226346	-0.120058	0.664933	0.230684	0.442615	0.0437126	-0.03022	-0.306055	-0.0745201	-0.28144	0.128619	0.207352	0.468217	0.444828	0.865187	0.47694	0.924898	0.370776	0.259695	-0.0196452	0.214189	0	0.386001	0.323071	1.40537	0.612855
HCFC1	-0.0972738	-0.0259709	-0.370862	0.0230246	-0.169006	-0.345386	-0.155124	-0.219623	0.633168	-0.311706	0.211812	0.453064	0.298328	0.628092	0.146102	-0.104241	0.199244	0.1606	-0.141706	0.508101	1.04858	-0.0230241	0.320952	0.681895	0.249422	0.845505	0.194763	-0.0550718	0.253126	0.212103	-0.0865355	0.632035	1.30388	0.256632
SMARCD2	-0.0526934	0.34522	-0.0960598	0.435388	1.26517	0.223405	0.026021	0.129164	-0.0605669	-0.392325	0.520295	0.448061	-0.369035	0.479319	-0.358166	-0.561283	-0.314986	-0.359947	-0.026021	0.658133	1.0503	-0.464355	0.130712	0.86828	0.752725	0.725042	-0.264159	-0.00832462	0.0459938	-0.153518	0.165208	1.06444	1.45392	-0.160939
SCD5	-1.20437	0.354634	0.647453	2.2491	0.0204301	-0.0204301	-0.300515	-0.68131	-0.0322561	0.0850267	2.5597	2.57453	-0.805361	0.970351	1.19338	0.129876	-0.128866	0.414589	-0.0978394	-0.208815	-0.693918	-1.65015	-0.42715	2.17696	2.17678	0.665606	0.863703	0	-0.504447	0.11566	-0.296511	-0.0119386	-0.846734	-2.14734
XRCC2	-0.215733	1.76792	-0.414396	0.465974	-0.220195	-0.517221	-0.311311	-0.157323	0.102858	-0.309694	3.35083	1.01021	-0.286916	0.16509	0.0191073	0.0659895	-0.00545597	0.0121021	-0.0923653	0.00545645	0.253417	-0.227266	-0.552077	0.685082	3.02806	-0.0056262	-0.10487	0.0303044	-0.119012	-0.0736475	-0.212602	0	0.271149	-0.268692
SF3A2	-0.789165	0.390753	-0.405666	0.109597	1.19426	0.205826	0.082078	-0.432324	-0.318493	-0.463559	0.0896745	0.911932	0.00490284	0.673032	-0.29194	-0.196776	-0.00490284	-0.144525	-0.327827	1.15081	2.81189	-0.552167	-0.141747	0.739218	0.0162125	0.635966	-0.287025	0	0.0898066	-0.294963	-0.30749	1.04603	2.59355	-0.649143
CNN1	-0.211762	-0.505338	-0.510531	0.440937	0.435292	0.281343	-0.234045	2.44498	-0.0583048	-0.352062	0.233956	0.148971	-0.174015	0.0583048	0.0837364	-0.0605526	0.169806	-0.406911	-0.095509	1.61	0.171469	-0.406569	0.107177	0.298059	0.456998	0.249484	0.304488	0.0990815	0.489497	-0.0623193	0.067203	1.88399	0.300787	-0.128961
FAM46C	-0.196202	1.66356	-0.560035	1.93882	2.46335	-1.08731	-0.294401	-1.09474	0.0596218	0.663867	0.00608015	0.631881	0.0505552	-0.287761	-0.00607967	0.317749	-0.267881	-0.248665	-0.641914	0.263572	0.449033	-0.602122	0.336267	0.705273	0.236158	0	0.54189	0.71699	0.129375	0.286212	-0.114981	0.59262	0.734748	-0.257253
CA12	0.835305	-0.788076	0.102486	-1.17612	-2.3435	1.66197	1.27609	-0.633118	-0.161343	0.737372	-0.821719	-0.471244	-0.979978	-1.96299	0.571789	-0.102486	0.177647	0.527454	0.788634	-1.10969	0.817739	1.31803	-0.196044	0.385319	0.0525064	-1.26522	1.48131	0.75152	1.05676	1.50992	1.64692	-0.50319	1.69148	2.25246
PRSS8	-0.00544453	0.341821	0.174644	-0.612208	-0.985435	0.428475	0.858535	0.856781	-0.350541	-0.828845	-0.643868	-0.37292	0.719773	-0.515946	-0.252312	-0.301226	0.00544405	0.076839	0.516749	-0.0189772	0.505351	1.1893	1.10135	0.0925703	-0.062089	0	0.105391	0.0683689	0.491528	0.562761	0.990212	0.624027	0.924103	1.43812
TNIK	0.727614	-0.109478	0.0256042	-0.0106773	0.628867	1.84711	1.54617	-0.144197	0.644454	1.42005	-0.874743	-0.345002	-0.331949	0.467557	0.0106773	-0.191143	0.0813837	-0.211471	-0.0688243	-0.844546	0.297367	-0.111821	0.161068	-0.0256629	-0.46305	1.04906	0.33297	0.115893	0.487901	0.299477	0.231334	-0.52649	0.714485	0.291007
IGHA1 /// IGHG1 /// IGHM /// IGHV3-23 /// IGHV4-31	0.0282879	-0.0910897	0.148337	3.15642	2.15232	-0.263704	-0.0869207	0.78611	-0.13106	0.222862	-0.083745	0.354738	-0.363139	0.156027	-0.110364	-0.345075	-0.22144	0.087626	-0.355091	0.14192	0.341173	-0.0282879	0.208435	0.452584	0.0706477	0.285308	0.0323715	-0.271322	-0.0726404	0.244908	0.00436831	0.0937862	0.485413	0.0823564
FGFR1	-0.219167	1.66963	-0.28378	0.247817	0.173532	-0.428229	-0.0938358	-0.0193248	0.247571	-0.0042553	1.88771	0.708131	-0.106188	-0.500003	-0.105628	0.162232	0.00425482	-0.0909996	0.108136	0.615668	0.502974	-0.286887	-0.294862	0.640581	1.96928	-0.104059	-0.08184	0.0287132	-0.0114303	-0.0921359	-0.0765419	0.664417	0.551468	-0.274883
ZNF552	0.24446	-0.0494175	-0.562257	-0.0957575	-0.0303178	-0.567874	0.0263095	0.160502	0.30322	-0.559518	-0.225645	-0.0909486	0.201924	0.52378	1.12648	-0.0263095	-0.161196	0.358365	-0.346189	1.18706	0.335701	0.192762	0.432829	-0.689105	-0.00389719	0.705676	1.23985	0.338201	0.111667	0.491998	-0.00389719	1.46858	0.606772	0.450434
PCOLCE	-0.618737	0.423138	0.723057	0.851005	1.50548	0.476008	-0.127267	1.15334	-0.260556	-0.430285	-0.142467	0.416938	0.0885115	-0.088511	-0.248038	0.291582	-0.390831	-0.135497	-0.511987	0.261488	0.808676	-0.129142	0.310849	0.278608	0.107284	0.221734	-0.0390024	0.521924	-0.104759	0	-0.223329	0.631531	1.1653	0.308
MMP2	-0.360814	0.248349	0.375416	1.03284	3.02464	0.202005	-0.49979	0.629042	-0.263371	0.291133	-0.429491	0.0594015	-0.546803	0.349595	-0.108397	-0.059401	-0.234044	-0.197574	-0.171782	0.242434	0.860507	-0.349885	-0.184386	0.456722	0	0.684538	0.0704184	0.249226	-0.000971	0.164288	-0.0502834	0.525414	1.05709	0.0214872
TUBB4B	0.33151	0.518956	-0.289295	-0.00931644	-0.310435	0.985645	1.1883	0.804414	-0.889953	-0.230855	0.00931644	0.133613	1.03929	-0.420272	-0.135104	-0.203005	0.482224	-0.733087	-0.161363	-0.857264	1.61644	1.46208	1.08182	0.303069	-0.18966	-0.337472	-0.117948	-0.0333614	0.455117	-0.628111	-0.137401	-0.685408	1.60264	1.44237
CYP2C8	1.16842	-0.0182075	-0.572895	-0.461649	-0.418032	-0.0937638	0.0182075	-0.790459	0.155458	-0.18585	0.129675	-0.495716	0.20265	-0.143674	1.15772	2.05151	0.693257	1.3069	0.246527	-0.720498	0.0541992	-0.0939283	0	-0.468284	0.208815	-0.14449	1.02711	1.77331	0.497565	1.25144	0.123274	-0.493507	0.212045	-0.0937595
AHCYL1	-0.154772	-0.168978	-0.0445614	-0.937279	-0.211698	1.24163	1.00224	-0.800367	0.165236	0.704046	-0.378643	-0.415033	0.234693	-0.704636	-0.153409	0.374822	0.0445614	-0.400045	0.129889	0.466397	0.434067	0.574987	0.759603	0	0.105099	-0.261827	0.341635	0.869144	0.490101	0.11178	0.618988	0.958322	0.918316	1.16871
CELF2	-0.0158648	0.139495	0.0158648	1.15681	2.21514	1.31273	0.262335	0.15758	1.30688	2.90653	-0.205277	0.089839	-0.713685	-0.311981	-0.794213	-0.307092	-0.188553	-0.290318	-0.13112	0.25456	-0.337696	-0.50967	-0.368307	0.501919	0.0870466	-0.0775209	-0.0816293	0.0487294	0.132738	-0.0381331	0.0783892	0.713684	-0.0123482	0.0833321
NUP62CL	0.485753	-0.268068	0.0360641	-0.882421	-0.498804	0.413816	0.074255	-0.1395	1.29021	2.24834	-0.0360641	0.0968146	-0.277338	-0.251248	0.190947	-0.356928	-0.460585	-0.113779	0.420037	0.886367	-0.511617	0.241758	-0.057837	0.361604	0.354307	0.258709	0.608452	0.202172	-0.0157409	0.0769191	0.945027	1.35678	-0.00580788	0.407577
LGALS4	-0.123668	0.248606	-0.554512	-0.0602574	-0.00797653	-0.55137	-0.449597	1.36823	-0.481621	-0.931534	-0.505768	0.0375338	1.00135	0.801825	0.174225	-0.3067	1.33453	1.05101	0.240972	0.116238	0.00797653	-0.4465	0.687004	0.284126	-0.0773635	0.730206	-0.0387468	0.0467744	1.71941	1.06179	0.377654	0.204973	0	0.115199
RPL13A /// RPL13AP5 /// RPL13AP6 /// SNORD32A /// SNORD33 /// SNORD34 /// SNORD35A	1.0427	1.16164	-0.641313	1.63747	-0.31222	0.653024	0.728424	2.33731	0.116066	0.736486	0.42298	-0.182563	0.763374	-1.19432	-0.782376	-0.93547	-0.407272	-1.33568	-0.952134	-0.116066	-0.804957	1.54699	1.56105	0.300072	1.21626	-0.281265	-0.476107	-0.361031	0	-0.809598	-0.51423	0.658191	-0.0926323	2.38677
SFTPC	0.0578804	-0.337609	-0.583033	-0.121583	0.076138	-0.16938	-0.121833	0.437308	0.959876	0.09589	0.145783	-0.0578804	-0.569721	1.43295	0.507081	-0.464886	-0.563235	-0.261685	-0.410879	0.304316	0.47522	0.257798	-0.103087	0.448294	0.55715	1.84474	0.978843	0.0238109	-0.0766959	0.248057	0.0256581	0.495564	0.835039	0.699483
OPCML	-0.374799	-0.422201	-0.924383	-0.16027	0.0405569	-0.584314	-0.778568	-0.506083	-0.466753	-0.477233	0.616658	0.269817	2.02974	0.0795603	0.136406	1.57152	1.04567	2.14068	2.67115	-0.0405569	0.456662	-0.108471	1.22805	-0.428668	0.205485	-0.8239	-0.540608	0.684624	-0.0518765	1.11961	1.69899	-1.04433	-0.450714	-0.746376
PDE3B	0.127309	-0.0253305	-0.0172257	-0.0195036	-0.0885444	-0.0582218	-0.153019	-0.108441	0.405264	-0.303575	-0.174473	0.347652	-0.135526	1.24613	0.541836	0.295603	0.142594	0.296643	-0.116929	0.348863	0.658078	0.0172257	0.079041	0.672487	-0.262254	1.6664	0.550287	0.0362153	0.244552	0.172901	-0.0648212	0.011663	0.699013	0.0286531
ZNF205	0.0142164	0.272917	-0.389043	-0.040329	-0.0142164	-0.905247	-0.157616	-0.219092	0.35436	-0.279848	0.72858	0.651975	0.144783	0.818597	0.147663	-0.0527096	-0.425633	-0.39995	-0.638351	0.421813	1.37351	0.629892	0.404038	0.746222	0.977413	0.904028	0.260281	-0.0660806	-0.283158	-0.109372	-0.300405	0.339191	1.3703	0.776688
LOC100509646 /// PRY /// PRY2	-0.398751	-0.0444131	-0.0847836	0.481087	-0.168354	-0.426576	-0.298309	-0.113768	-0.54167	-0.117232	0.190022	0.732916	0.325531	1.795	0.178472	-0.100425	0.490594	0.392763	0.491074	-0.358302	0.339619	0.0444131	0.48207	0.821193	0.0958905	1.4126	0.194755	-0.0769258	0.461426	0.262677	0.394818	-0.250735	0.403816	0.0439663
TNFRSF4	-0.0151715	-0.195045	-0.204228	0.52106	0.174545	0.0151715	0.179792	-0.25701	-0.0222659	-0.157407	0.352731	0.74533	-0.143511	1.03437	0.158342	0.20051	-0.14926	-0.232951	-0.0752354	0.639399	0.3499	-0.0924411	0.302547	0.707219	0.420415	1.19812	0.254865	0.321077	0	-0.151356	0.0713162	0.691156	0.400731	0.0114651
GATA6	0.275037	-0.2924	0.0277171	0.0188165	1.45777	0.320384	0.473278	1.03755	-0.422102	1.60412	-0.58765	1.45324	-0.0117311	-0.311967	-1.24254	-0.282984	-0.289101	-0.558387	-0.240505	2.85408	-0.688243	0.0117311	0.178914	1.374	-0.327772	-0.149946	-0.853519	-0.073957	-0.13018	-0.294377	-0.0228105	2.98686	-0.302597	0.062942
TREH	0.826594	-0.186247	-0.640952	-1.08464	-1.52544	-1.22803	0.797213	0.186514	-0.958133	-1.31598	0.604019	-0.0834188	1.4196	0.768289	-0.351766	-0.210985	0.0866361	0.0834188	0.662412	-0.768126	1.31994	1.00217	1.6332	0.101362	0.843889	1.06679	-0.0822396	0	0.318653	0.283413	0.750288	-0.543992	1.56971	1.70852
APOBEC3B	0.0581408	1.51237	0.286778	0.986273	0.949171	1.31391	-0.408365	1.95006	1.13096	2.10328	-0.0655932	0.151427	-0.540918	-0.306133	-0.638909	0.373869	-0.472286	-0.409487	-0.33614	-0.156975	-0.0581408	-0.64652	-0.216003	0.391774	-0.0435104	-0.0128565	-0.087759	0.569201	0.0147753	-0.0745273	-0.0398836	-0.121447	0.11383	-0.223055
ALOX5	0.570693	2.53723	1.1822	4.8512	4.89207	2.93284	1.68123	3.468	2.9121	3.59328	-1.40055	-0.287865	-0.912837	-1.10337	-1.22235	-0.968568	-1.95982	-2.02467	-1.44574	0.159183	-0.159183	-1.11335	-0.553467	-0.384018	-0.778006	-0.770781	-0.981266	-0.655042	-1.41982	-1.36623	-1.20774	0.161835	-0.155313	-1.02635
ZNHIT1	1.03759	0.209665	-0.0105352	0.706787	-0.924381	-0.252802	-0.0885601	1.17369	0.145567	-0.236298	1.10182	0.0105352	0.943932	-0.957571	0.44948	-0.348437	-0.151158	-0.611457	-0.49696	-0.838611	0.148941	1.51559	1.2553	0.296367	1.46869	-0.659305	0.617313	-0.00893211	0.223502	-0.203305	-0.203715	-0.637185	0.456112	1.91239
RTN1	-0.459946	0.288188	2.07872	1.66908	0.548926	0.0505242	-0.247016	-0.0377126	1.84775	1.24499	-1.03431	0.209907	-0.506418	0.274879	-0.416587	-0.541605	-0.494712	-0.000618	-0.370553	-0.849328	0.000618	0.397457	0.0665393	0.774229	-0.716659	0.940797	0.114	-0.0437164	0.0889902	0.614106	0.124246	-0.21791	0.663546	0.98285
PAX5	-0.18071	0.72583	0.126885	1.79266	1.86897	-0.431125	-0.258509	0.0916643	-0.060852	0.114295	0.0474048	0.728904	-0.0274315	1.21449	-0.104416	0.0274315	-0.2092	-0.364881	-0.230531	-0.258612	0.0916953	-0.568034	0.0398073	0.772662	0.233848	1.34865	0.0898261	0.340561	-0.0344453	0.096631	0	0.0338941	0.250054	-0.26571
TUBA4B	0.314981	0.851839	-0.753695	-0.146931	-0.129963	0.00603819	0.43275	0.899577	-0.278435	-0.409232	0.749466	0.0230842	0.635043	-0.00603771	0.0581846	-0.347159	-0.135529	-0.656574	-0.298065	-0.118323	1.42956	0.647096	0.598673	0.204204	0.653618	0.273578	0.199173	-0.0374913	-0.0212946	-0.362314	0	0.118707	1.60358	1.03706
SLC6A10P /// SLC6A10PB /// SLC6A8	0.123299	1.20703	0.147082	-0.66808	-1.12995	0.619183	0.772027	-0.595255	0.0772877	0.0196171	0.611214	-0.48315	0.20056	-0.67901	-0.171546	-0.389547	-0.149008	-0.0196171	0.150885	0.241826	-0.106591	-0.051218	0.868072	0.596565	1.36321	0.0863032	0.371826	0	0.350113	0.775618	0.797289	1.04759	0.514073	0.533558
NKTR	0.0254383	-0.59496	-0.234014	-0.454643	0.376515	1.04816	1.11958	0.152997	1.23056	1.12652	-0.448895	-0.429636	0.348527	-0.0935202	-0.0636272	-0.394789	-0.0254383	-0.756244	-0.105198	0.977665	1.36338	0.188573	0.38086	-0.0980783	-0.0301018	0	0.0512543	-0.0558801	0.154284	-0.520097	0.0800352	1.13477	1.23816	0.3383
NCAPH2	-0.0720839	-0.119912	-0.561637	0.491123	0.0365815	-0.250847	-0.0374637	-0.036581	0.234018	-0.307785	0.312958	0.47376	0.0591865	0.845808	0.394525	-0.410715	-0.122332	-0.308476	-0.195304	0.626718	0.607817	0.265762	0.259724	0.57258	0.583764	1.24089	0.383685	-0.157149	0.160128	-0.0947576	-0.0269318	0.810387	0.826164	0.545103
C4orf19	0.326257	0.406689	-0.538365	-0.0419097	1.42986	1.37385	1.40214	-0.137209	-0.44208	0.290144	-0.448494	-0.770453	0.0419102	-0.955718	-0.287821	0.614915	-0.123653	-0.109971	0.787509	0.471542	-0.224038	0.167385	0.476482	-0.395907	-0.00391626	-0.443814	0	1.16731	0.270299	0.171533	1.32335	0.809734	0.0171885	0.399359
TP53	-0.504405	0.604599	0.272722	0.837474	2.82183	1.16462	0.38722	-0.00124407	-0.286537	0.0529046	-0.0541582	0.00124407	0.0682592	-0.196146	-0.220566	-0.0930133	-0.624784	-0.475481	-0.474378	2.30617	1.29119	-0.258048	-0.0170097	0.0168505	-0.184532	-0.338213	-0.137567	-0.167114	-0.674252	-0.607692	-0.746584	2.19283	1.37866	-0.321751
HIST1H2AE	-0.246748	0.0958819	-0.329566	0.145272	0.147084	-0.081255	-0.0356479	0.868419	0.597697	0.902682	-0.0476432	-0.0621467	0.0135374	0.987844	-0.0135374	-0.233837	-0.162664	-0.27249	-0.415868	1.421	0.615066	0.344531	-0.0261436	0	0.0545883	0.970568	0.0879369	-0.190954	-0.00281286	-0.123281	-0.0767522	1.18693	0.59469	0.297026
ZNF444	-0.335815	0.43138	-0.273858	0.345898	-0.368787	-0.772525	-0.251865	-0.454853	0.0778356	-0.550204	0.573779	0.779893	0.552288	0.822087	0.556188	-0.0642977	-0.020793	-0.057025	0.020793	-0.113856	1.12408	0.247161	0.632791	0.779181	0.414275	0.884438	0.577322	0.0459299	0	-0.070169	-0.00234652	-0.00864315	1.34614	0.142045
SIT1	-0.666024	-0.0180945	-0.0441761	1.51549	0.586913	-0.60685	-0.517814	0.000112	0.0226107	-0.393333	0.0887666	0.438166	0.48433	1.24357	0.337194	-0.097147	-0.115749	0.206172	-0.064363	-0.348308	0.615153	-0.000112	0.487149	0.482872	0.354611	1.39203	0.367335	0.0739937	0.109291	0.118866	0	0.0878959	0.826999	0.0317435
CD4	-0.211246	-0.261351	0.0407066	0.319677	0.606143	-0.152402	-0.41318	1.3963	-0.0823612	-0.370053	-0.0396113	0.252258	0.411927	1.31336	0.712249	-0.387051	0.365645	0.0382037	-0.0382037	-0.233617	0.140735	-0.0951953	0.361902	0.748762	-0.027688	1.45521	0.657738	-0.100166	0.31528	0.27843	-0.08391	-0.118552	0.281668	-0.0862947
MCM3AP	-0.107965	-0.108058	-0.0899329	0.732458	0.752738	-0.377949	0.0296259	-0.282901	-0.176743	-0.425543	1.26535	1.38454	-0.186743	0.303061	0.505208	0.0855265	0.0616536	-0.0810666	-0.0296259	0.501042	0.754509	-0.189967	-0.418323	1.00041	0.95604	0.446982	0.315439	0.085762	-0.183022	-0.101898	-0.172891	0.476926	0.624106	-0.356297
SUN1	0.572758	-0.0113873	-0.851188	0.0113873	-0.798485	-0.589083	-0.360455	0.308731	0.0378394	-0.180246	-0.303447	-0.142094	0.842116	0.42948	0.686989	0.46207	-0.483764	-0.257456	-0.260222	1.60083	0.749912	0.731355	1.00545	-0.0282598	-0.150591	0.363501	0.623177	0.305782	-0.309677	-0.141303	-0.179251	1.71331	0.747887	0.832285
SVEP1	-0.215777	0.203971	0.787824	1.38855	1.40355	0.248194	-0.0667114	0.332472	-0.232075	1.03964	0.131838	0.498198	-0.301565	0.700556	-0.0652366	0.065237	-0.121335	-0.36057	-0.520274	-0.0962648	-0.165978	-0.583773	0.0267048	0.807477	0.29982	0.786103	0.389301	0.2188	0.146087	0.321476	0	0.128048	0.0607071	-0.278371
RPS10L	0.446072	1.1933	-0.00691223	1.47194	-0.117688	-0.139867	-0.267309	1.54097	-0.336454	0.00691271	0.830032	0.499398	1.30242	-0.787208	-0.217059	-0.261201	-0.634796	-0.752076	-0.694321	0.611885	0.300056	1.30694	1.10681	0.433745	0.900246	-0.331263	-0.122981	-0.573211	-0.575564	-0.632807	-0.631725	0.736557	0	1.36587
LMAN1L	0.0292635	0.290523	-0.437257	0.396343	0.103043	-0.236664	-0.0256267	0.0253749	0.493717	-0.342706	-0.22741	-0.0385289	-0.0392923	0.924491	0.224724	-0.282268	-0.155483	-0.0253754	-0.0902138	0.810003	0.69666	0.223983	-0.0074563	0.332325	0.265394	1.0927	0.579221	-0.100748	0.19239	0.0278668	0	1.10384	0.744358	0.406174
NUDT4 /// NUDT4P1	-0.188825	-0.770904	-0.956242	-0.836677	-0.581858	-0.419981	-1.32665	-0.978147	0.901034	0.188825	0.317375	-1.25418	-0.982872	-0.37133	1.14125	0.618292	0.7576	0.488316	0.877811	2.0046	0.205691	0.275402	-0.753795	-0.994786	0.70084	0.0654621	1.478	1.02417	1.16007	0.762522	1.29343	2.25815	0.414748	0.434788
DACT1	-0.418656	0.518574	1.55419	1.36428	2.22506	0.568417	-0.225463	1.10461	0.383186	1.62045	0.329887	-0.453923	-0.489396	-0.818437	-0.841773	0.225463	-0.692368	-0.876935	0.706681	-0.448754	-0.888047	-1.18599	0.409847	0.2208	1.31402	-0.0238771	0	0.904402	-0.0302978	-0.00783682	1.43991	0.135805	-0.135421	-0.546926
CLDN7	0.053865	0.306017	0.348109	0.306543	0.796021	0.0128236	-0.453722	0.889563	-0.623521	-0.0461907	-0.316885	0.18166	-0.361473	-0.347355	-0.106255	-0.668684	-0.28728	-0.513697	-0.0128236	0.700165	0.229177	0.577157	0.39646	0.637669	0.257028	-0.02388	0.669233	-0.02388	0.499698	0.00995159	0.657388	0.8691	1.17247	1.15641
TSSK2	-0.0690723	-0.437844	-0.326021	-0.0482612	0.273255	-0.160634	-0.224059	0.341679	0.330548	-0.319883	-0.0603924	-0.0569286	0.0872536	1.7321	0.930862	0.247408	-0.196667	-0.104239	0.0482612	0.26931	0.508723	0.0707293	0.202875	-0.0334754	-0.0228906	1.69487	0.862989	0.176818	0.0736976	-0.0626764	0.0878277	0.268244	0.642787	0.211933
DDT /// DDTL	0.160553	0.904079	-0.221407	0.276522	-0.767012	-0.805696	-0.11935	0.853174	0.0215092	-0.55589	0.576206	0.589665	1.38853	-0.0215096	0.339799	-0.250773	-0.0580039	-0.527163	-0.613924	-0.230226	0.821903	1.29726	1.54189	0.682734	0.553563	0	0.392776	-0.13728	-0.0550928	-0.474972	-0.60582	-0.269624	0.893553	1.34585
MPST	0.0323544	0.355865	-0.0323544	-0.0809841	-0.374925	1.03702	0.964506	0.356709	-0.959928	-0.811819	0.313262	0.431793	1.27504	-0.18162	-0.141295	-0.422783	0.0506325	-0.20573	-0.395205	-0.392377	1.37953	0.493333	1.47466	0.727297	0.509114	0	-0.0031271	-0.121336	0.175541	-0.0354614	-0.290125	-0.387505	1.52694	0.658137
SLC28A2	0.775398	0.0593901	-0.302623	-0.862859	-0.652327	-0.105495	-0.704646	-0.681869	0.183051	-0.591926	0.101006	0.208096	0.573838	-0.0593905	0.305127	0.70697	-0.145425	1.37037	-0.370391	-1.18394	1.46096	0.935193	0.8023	0.314	0.312877	0.0613551	0.526109	0.894871	-0.0380287	1.60303	-0.191895	-0.739512	1.4523	0.907921
FA2H	0.0195856	-0.268649	-0.195857	-0.0195856	-0.510963	-0.134697	-0.541956	-0.275702	-0.327969	0.268551	-0.799994	-0.0933189	-0.723733	0.151576	0.54433	0.111043	0.218754	0.0482435	0.562072	0.937716	0.46828	0.0809994	-0.23457	0.257785	-0.244687	0.667386	1.02769	0.540072	0.730639	0.534497	1.30958	1.718	0.924819	0.173696
GABBR1 /// UBD	1.06673	1.54624	2.59218	3.72704	0.224519	0.00334168	-0.139293	1.42447	0.377185	1.55639	0.0942092	-0.430868	0.0101266	-0.485868	-0.445374	-0.463151	-0.767813	-0.902018	-0.583768	-0.836456	-0.649809	-0.00334168	0.417925	0.130559	0.677368	-0.408209	-0.0797119	0	-0.0987287	-0.408086	0.0691109	-0.431414	-0.240891	0.380416
THAP7	-0.202036	0.475783	-0.327367	0.371111	0.82865	-0.0834894	0.235374	0.738543	-0.124856	-0.990501	-0.0292711	-0.04772	0.653945	-0.164685	0.0488157	-0.167405	0.0292711	-0.260715	-0.18134	0.787255	1.41679	0.610794	0.78643	-0.0456719	-0.179433	-0.114732	0.0580916	-0.0627117	0.163757	-0.268286	-0.224256	0.91716	1.53582	0.739809
NEK2	-0.392054	1.35632	-0.209475	0.81925	0.0441723	0.204597	-0.15191	-0.116135	0.372084	0.942311	0.820951	0.425726	-0.174308	0.171552	0.225744	-0.290325	-0.362072	-0.0441723	-0.452294	2.23735	-0.112039	-0.199891	-0.248776	0.5125	0.604435	0.137309	0.0220327	-0.308425	-0.183669	-0.133438	-0.162738	1.61549	-0.0607843	0.0127316
HP /// HPR	-0.419075	-0.223841	0.98019	0.69522	2.02902	-0.0235329	-0.00120688	0.106137	-0.18505	0.373598	0.42729	0.69235	-0.135403	0.00120688	-0.240225	0.136878	-0.123062	-0.51688	-0.128402	-0.0469761	0.253039	0.464895	0.233261	0.880611	0.620632	0.130486	-0.190679	0.0780311	0	-0.201064	0.116118	0.0448995	0.260633	0.832511
LSM12	-0.419869	-0.0113201	-0.493853	0.324914	0.107802	0.0076313	-0.132169	0.174866	-0.286611	-0.584218	-0.183499	0.248672	0.966029	0.803394	0.296961	-0.0439768	-0.0995541	-0.0076313	-0.456986	0.631958	0.953876	0.226573	0.76419	0.399598	0.0614319	0.967074	0.551246	-0.0834031	0.112686	0.104891	-0.214995	0.590796	1.25059	0.389658
SMARCC1	1.49807	-0.457127	0.640036	-0.355847	0.833501	1.76972	1.83874	-0.152765	1.18699	1.42063	-0.471366	-0.32477	-0.337085	-0.604531	0.362673	0.176657	0.0152493	-0.0313458	-0.0152493	-0.83336	-0.734491	0.0401216	-0.0294933	0.0271134	0.110993	-0.502649	0.591737	0.41074	0.277232	0.433258	0.334035	-0.227029	-0.352549	0.3686
SORBS1	0.358126	0.143175	-0.0388613	-0.66596	-0.773614	0.943982	0.539056	-0.0597377	0.814216	1.5493	0.0335264	0.430498	-0.110625	-0.73626	-0.550628	0.107899	-0.132915	-0.348305	-0.0335264	2.13486	0.370116	-0.0847797	-0.0847597	0.781737	0.289969	-0.35463	-0.391009	0.251683	-0.135841	-0.00615692	0.0130177	2.2025	0.388954	0.0608006
GRINA	-0.471134	0.615755	-0.288875	-0.403137	-0.189525	0.248833	1.27626	-0.692256	-0.517426	-1.01209	-0.050386	-0.476549	0.866514	1.0256	0.251869	-0.570899	-0.121635	0.182023	0.27345	0.0503855	0.749826	0.694124	1.32224	-0.309307	0.0758038	1.18749	0.425726	-0.428483	0.104164	0.395157	0.35036	0.257756	1.23293	0.842898
IGFBP6	0.131155	0.981441	1.24272	1.45405	-0.550435	0.34793	-0.408957	2.87028	-0.165033	1.61608	-0.197256	-0.155056	-0.779005	-0.0353751	-1.04064	0.0353751	-1.03934	-1.07729	-0.911537	0.177828	0.686545	0.286259	0	0.443455	0.293314	0.202768	-0.0012517	0.202463	-0.0365601	-0.125875	-0.264413	0.949352	1.12685	0.631147
GAGE1 /// GAGE12B /// GAGE12C /// GAGE12D /// GAGE12E /// GAGE12F /// GAGE12G /// GAGE12H /// GAGE12I /// GAGE12J /// GAGE13 /// GAGE2A /// GAGE2B /// GAGE2C /// GAGE2D /// GAGE2E /// GAGE3 /// GAGE4 /// GAGE5 /// GAGE6 /// GAGE7 /// GAGE8	-0.0737119	0.320968	-0.250228	0.630205	0.120461	-0.0706878	0.110438	0.0303068	-0.0562673	-0.115497	1.27063	0.356853	-0.0279875	0.904408	0.00579929	-0.101899	-0.10565	-0.0185404	-0.00828981	0.268186	0.664744	-0.00579929	0.156508	0.415231	1.01838	0.712317	0	-0.0579462	-0.0409174	-0.0675306	-0.0182095	0.191783	0.632773	0.0999813
C19orf80	-0.102868	0.0214806	-0.415585	-0.325419	-0.155095	0.153346	0.28724	-0.0214806	0.270954	-0.393177	0.076674	0.142861	-0.0364275	0.317431	-0.0785365	0.302753	-0.110342	-0.0882096	-0.173622	0.135895	2.42753	0.420628	0.0607295	0.366213	0.0876842	0.502773	-0.0222254	0.327554	-0.130599	-0.0767698	-0.302237	0.384422	2.95878	0.0725842
PLAC8	-0.21909	1.70178	1.09658	3.40473	3.46653	0.00487518	0.467629	0.884743	0.0455217	2.96712	-0.016974	-0.00487518	-0.1513	0.0520549	-0.369354	-0.629851	-0.658557	-0.697051	-0.55297	-0.503089	0.0228472	-0.562784	-0.174708	-0.0291553	0	0.0808272	-0.297431	-0.431818	-0.344689	-0.44151	-0.345606	-0.542336	-0.0289578	-0.308855
APOC1	-0.431793	1.28576	0.0612888	0.731032	0.727805	-0.506459	-0.816173	1.16103	-0.277806	0.33855	0.126665	0.4813	0.214193	-0.137561	-0.250166	-0.488517	-0.626264	-0.29806	-0.386146	-0.0612884	0.701242	0.551865	0.564619	0.921553	0.579514	0.464405	0.183986	-0.134207	-0.0892568	0.0491528	0.143356	0.37221	0.868657	0.853847
UBTD1	-0.239476	-0.166686	-0.356087	0.241764	0.261811	-0.167512	0.130913	0.00424719	-0.477593	-0.651974	0.045177	0.368529	0.471632	0.557655	0.261811	-0.47646	-0.276224	-0.421229	-0.321002	0.705362	1.09709	-0.00424767	0.78906	0.710496	0.323838	0.757897	0.445203	0	0.0909863	-0.00449085	0.0602741	1.26276	1.26909	0.57629
PPL	0.457743	-0.0503516	0.729069	0.986013	1.55508	-0.171078	-0.430151	0.473183	0.591379	0.494384	-1.00631	0.0240502	-0.619455	-1.0478	-0.336449	-0.550242	-0.0240502	-0.0729232	0.0490255	0.789892	0.0819492	-0.290133	0.0270338	0.851168	-0.280933	-0.392345	0.466553	0.301357	0.590194	0.706847	0.722502	1.45653	0.58102	0.197668
LEF1	0.104714	0.0787702	0.287175	1.89898	2.67548	0.180774	-0.494688	-0.0787697	0.709005	2.21723	-0.226627	0.0813603	-0.703407	-0.429746	0.203574	-0.265635	-1.06804	-1.13204	-1.57925	1.15062	-0.157304	-0.489403	-0.058394	0.893759	0.0151939	0.359321	1.18389	0.348091	-0.257627	-0.495104	-0.597416	2.24724	0.11101	0.141028
SLC22A1	-0.0571718	-0.294225	0.016284	-0.729786	-0.467593	-0.0672541	1.98911	-0.394617	-0.31132	-0.444359	0.982709	0.724998	1.10854	0.575473	0.107344	-0.248507	0.0515833	0.618028	-0.016284	-0.364223	0.339468	1.01625	0.81531	0.42488	0.692814	0.29008	0	-0.367966	0.18442	0.346039	0.0284204	-0.307911	0.0013237	0.611203
GABARAPL1	0.587166	-0.208127	-0.265897	-0.559866	-0.492729	0.571156	0.472266	-0.434449	0.164009	-0.323326	0.815262	0.516096	-0.0426726	-0.647748	0.04035	-0.103617	0.000648	-0.000648	0.425495	-0.0093565	0.769884	1.45368	0.140042	0.488565	0.968708	-0.464465	0.20456	0.0293541	0.185234	-0.017869	0.451074	0.146628	0.492902	1.4995
PNO1	0.058362	-0.327322	-0.0427961	0.738168	0.97942	0.187641	-0.132629	-0.287901	-0.133938	-0.0655336	-0.444925	0.85492	0.0268717	0.208118	0.114388	-0.0657206	-0.0165186	-0.0569363	0.0165186	0.604031	0.710512	-0.0245199	-0.0302038	1.29241	0.0754871	0.427782	0.376248	-0.0323362	-0.0329361	0.189304	0.0493174	0.827084	0.832408	-0.0297489
ZC3HAV1	-0.246482	0.463887	-0.0289183	-0.129189	0.320742	-0.0778956	-0.119778	0.754275	1.00031	0.397195	-0.128673	0.312497	-0.494884	0.153469	-0.253101	0.0289183	-0.0865579	-0.0947037	0.413243	0.624547	1.34822	-0.0765028	-0.259222	0.574132	0.138976	0.124446	0	0.0960517	0	0.0463486	0.379251	0.604204	1.22428	-0.165238
COL4A2	0.269181	-0.683828	1.75301	2.46477	2.27712	1.76186	1.71026	1.58875	-0.404981	-0.727097	-0.668004	0.467524	-0.65753	-0.0490651	0.623281	-0.891542	-0.0138092	-0.260322	0.0138092	-0.0440507	0.491157	-0.27334	-0.785507	0.542615	-0.719169	-0.164807	0.548634	-0.684278	-0.0451794	-0.236642	0	-0.132844	0.1866	-0.416209
RPL27A	0.0556364	0.0662546	0.195865	0.576977	2.31888	-0.27481	-0.238379	-2.27707	0.739535	0.289529	0.972748	0.846294	-0.566642	-0.967035	-0.0556364	-0.332841	-0.65213	-0.164968	-0.720218	2.42943	1.78327	-1.86336	-0.213677	1.37385	1.20355	-0.615347	0.41627	0.0184841	-0.304575	0.092104	-0.37207	2.747	1.95516	-1.63135
SH2D1A	-0.289619	-0.0973048	1.31109	2.16541	0.778625	0.0249929	0.142182	-0.312268	0.811719	2.21717	0.528171	0.161589	-0.326793	-0.0249929	-0.0922928	-0.618566	-0.594499	-0.701933	-0.556132	0.129099	0.65659	-0.500535	0	0.370282	0.82507	0.470106	0.176516	-0.331748	-0.0544105	-0.203988	-0.22493	0.294553	0.834681	-0.14
CXCL10	-0.510072	0.4629	1.91307	5.62175	0.498593	-0.00551367	0.418027	0.855458	-0.189475	1.11925	0.284739	-0.233557	-0.302987	-0.342495	-0.00137472	0.0013752	0.496558	-0.63168	0.58245	-0.2284	-1.10466	-0.0432529	-0.440979	-0.404753	0.133537	-0.300777	0	-0.0470462	0.607604	-0.494844	0.493252	-0.400579	-1.03088	0.0439897
FAM186A	-0.130185	0.0305991	-0.437946	-0.308869	-0.0682554	-0.0446072	0.0512939	-0.195636	0.253157	0.0549226	-0.111577	-0.0932593	-0.262235	0.979758	0.132483	0.276277	0.318801	0.110281	-0.0305991	-0.318522	1.67495	0.172377	0.118272	0.0399137	0.0433979	1.32649	0.172126	0.442677	0.361296	0.253784	0.315236	-0.085526	1.68015	0.096951
SLC16A5	-0.0744834	1.26663	-0.246624	-0.0419874	1.51497	0.970862	0.126595	0.487583	-0.649341	0.769873	-0.338442	0.27944	-0.948087	-0.145122	-0.12419	0.140865	0.0419874	-0.18384	0.231213	2.0654	-0.158408	-0.145122	-0.724745	0.345011	-0.326116	-0.0281982	-0.0778346	0.195032	0.0648909	-0.0360584	0.476785	2.08864	0.000686	0
GNG7	-0.0981302	-0.433201	-0.56177	0.142296	0.424035	-0.595172	-0.619525	-0.0322123	-0.263797	-0.467392	0.0322127	0.813157	0.418996	0.789312	0.443535	-0.346443	-0.276721	-0.105021	0.173387	1.07635	0.377486	0.619893	0.523073	0.951076	0.0144548	1.11117	0.0753407	-0.169498	-0.248613	-0.0119925	0.355396	1.51236	0.455856	0.732934
RPL13 /// SNORD68	-0.0428419	-0.0547795	-0.0699124	0.350576	0.183995	-0.0525813	-0.0220385	0.206472	0.0713911	-0.142268	-0.0302229	0.496471	-0.0979142	0.53043	0.0554662	-0.139112	-0.0718665	-0.200158	0.0220385	0.946956	0.536321	0.196986	0.0292096	0.554398	0.26675	0.7672	0.165321	-0.147054	0.140947	0	0.112396	0.994016	0.811355	0.443861
ARHGAP15 /// LOC101928361	-0.0977077	0.305475	1.46989	1.73571	2.2136	0.0814323	0.0390191	2.00008	-0.112082	2.15557	0.673625	-0.361476	-0.492379	0.163413	0.0686364	-0.142347	-0.0390191	-0.663011	-0.578368	-0.161617	-0.253511	-0.654961	-0.383718	0.102539	0.90377	0.458203	0	0.0547214	0.0187759	-0.337529	-0.502561	-0.0584445	-0.14386	-0.660561
SMAGP	-0.128637	1.15021	0.519428	0.18165	0.602413	0.890018	0.355817	0.683419	-0.42118	-0.0518026	-0.368682	-0.0845852	0.375981	-0.700567	-0.654805	0.0855565	-0.286391	-0.58125	0.0518031	2.813	-0.235934	-0.384817	0.739101	0.179082	-0.473413	-0.371657	-0.4565	0.19829	0	-0.259136	0.218193	3.29021	-0.104853	0.0310645
RIOK3	-0.00732231	2.06798	-0.457514	0.642011	0.12991	-0.626363	0.534078	-0.275929	0.308234	-0.12289	2.40269	1.1622	-0.429721	-0.119609	-0.0853691	0.154888	-0.109486	0.00732231	-0.152034	0.468443	0.837983	-0.349626	-0.630593	1.09994	2.09086	-0.449498	-0.361249	-0.23886	-0.331979	-0.166713	-0.304219	0.0709953	0.445716	-0.406859
SLC6A20	-0.680371	0.430126	0.421998	0.681716	1.89989	0.130696	-0.395099	0.086844	-0.0660028	2.40875	-0.342975	0.0660028	-0.184332	-0.420769	-1.09475	-0.562149	0.193377	0.569335	1.85284	-0.782269	-0.366859	-0.478927	0.428575	0.369905	-0.0733581	0.244192	-0.215812	-0.0776482	0.357151	0.849865	2.05613	-0.246641	-0.0813551	-0.180988
IGLJ3 /// IGLV3-19 /// IGLV3-19	-0.772209	0.212348	-0.258988	3.44299	1.72308	-0.459516	-0.475827	1.04612	-0.246917	0.40717	-0.0545106	0.608132	0.104348	0.543121	-0.0903311	-0.42631	-0.128139	0.238126	-0.402769	0.0545101	0.109746	-0.509143	0.240871	0.652993	0.160949	0.716353	0.0975103	-0.150328	0.148169	0.387513	-0.180372	0.154324	0.207042	-0.307915
SMIM2	-0.101869	-0.0649176	-0.0771027	-0.0234156	0.0166745	0.315477	0.0316305	-0.16679	-0.00967932	-0.259854	0.108722	0.231574	-0.122561	0.516699	0.356529	-0.087059	0.0869441	-0.0682249	0.00967932	2.52297	0.150653	-0.214846	-0.066514	0.263031	0.0365095	0.3902	0.353825	-0.0878382	0.0576901	0.00356007	-0.00536919	2.6581	0.198248	-0.161106
CXCL5	-0.20217	0.241488	0.0110273	0.146628	1.78445	0.823671	-0.0162454	0.0100985	0.188298	3.95341	0.143643	0.5357	-0.219877	0.198774	-0.26315	-0.125487	-0.161226	-0.0875428	-0.0426264	-0.0100985	-0.0750723	-0.543215	-0.0662794	0.420545	0.180905	0.261187	-0.123894	-0.0569391	-0.141611	0.131485	-0.00760555	0.0855906	0.0430925	-0.226684
HTR2B	0.696576	0.753444	1.64024	1.44713	4.35088	0.557333	-0.0642939	0.796862	0.269562	3.2135	1.28633	-0.392998	-0.53154	0.0642939	-0.643883	-0.365197	-0.741278	-0.869396	-0.906414	-0.433333	-1.03625	-1.07666	-0.392689	-0.275461	1.57041	0.232718	-0.336417	0	-0.488316	-0.375376	-0.3054	0.057292	-0.504009	-0.418579
CCT6B	0.339743	-0.317337	0.575736	-0.840072	-0.741861	0.940883	2.11092	-1.01886	-0.487336	0.0903616	-0.0995073	-0.0149102	0.0149102	-1.24116	0.676911	0.849005	0.651198	0.873581	1.17736	-0.217592	-0.300548	-0.187983	0.0740542	-0.0815783	0.0810394	-1.01472	0.867635	0.984591	0.878859	1.1203	1.31676	-0.0375299	-0.252333	0
USP19	0.235686	-0.0132155	-0.0678978	0.150354	-0.252406	-0.321372	-0.313841	0.426701	0.0176668	-0.53295	0.147491	0.65004	0.540317	1.18856	-0.0965648	-0.185708	-0.0248137	0.0132151	-0.0868945	-0.114828	1.06157	0.154741	0.820086	0.908588	0.184398	1.2297	0.0156236	-0.100037	-0.0718885	0.0576353	-0.00921965	-0.0938144	0.930663	0.322059
PRR5	-0.521266	0.139155	0.329776	-0.422288	-0.797238	0.4744	-0.359401	-0.665709	-0.0205393	-0.935614	-0.000355	-0.456959	0.827144	0.0682526	0.000355	0.328572	0.210315	0.482011	-0.40697	-1.28609	1.2123	0.0107012	1.60365	0.127153	0.828491	0.75914	0.536014	0.961072	0.851139	1.11752	0.107089	-0.879918	1.90145	0.644172
PYCRL	0.294563	0.871589	-0.255599	0.00325489	1.05475	0.38381	-0.0406733	-0.00325537	-0.437984	-0.638836	0.0525999	-0.199312	0.866006	0.197299	-0.195089	-0.345248	-0.298244	-0.189255	-0.228317	0.35171	1.1957	0.429909	1.07726	0.0230513	0.0279932	0.395479	0.0627432	-0.0389638	-0.0841789	0.018321	-0.0977535	0.556397	1.60919	0.339807
RUNX3	-0.406953	0.637102	0.417902	1.69206	2.39861	-0.00856829	0.00856829	0.304577	-0.07126	0.16091	-0.0202684	0.341286	-0.286973	0.640948	0.516621	-0.19779	-0.242266	-0.197432	-0.284217	-0.2325	0.927909	-0.282959	-0.218118	0.444085	0.000122	0.543051	0.504041	-0.22509	-0.0837698	-0.133759	-0.251794	-0.147299	0.79897	-0.292414
PIP5K1A	0.398036	-0.114765	-0.168938	-0.177897	0.966146	0.398172	0.703902	0.235102	0.151782	0.217628	-0.00130415	-0.0734501	-0.0710316	0.549037	0.00130367	-0.602527	-0.0640311	-0.387381	-0.130883	1.04933	-0.116553	0.280368	0.21128	0.355388	0.106622	0.864833	0.567568	-0.368211	0.0398746	-0.0827675	0.0176296	1.35871	-0.00352621	0.643726
CALM1	1.19725	-0.571897	0.0671458	-0.959639	0.485428	-0.0671458	-0.202151	-0.214064	-1.19388	-0.895721	0.500943	-0.962706	-0.465254	-0.457069	0.577083	0.299255	1.32084	1.39762	1.15349	-0.717185	3.98027	1.18653	-1.0327	-1.4504	-0.00660515	-1.05329	0.0188975	-0.319883	0.783123	0.857328	0.582866	-1.33416	3.36617	0.878929
NR2F1 /// NR2F2	-0.173537	-0.276329	-0.290003	0.307252	1.64289	0.274875	0.414111	0.4333	-0.322088	-0.79273	0.0322733	-0.354851	0.285066	0.485555	-0.0322738	-0.123246	-0.228398	-0.643452	-0.542034	0.269948	1.58174	0.545022	0.581107	-0.0301161	0.169578	0.764098	0.0879765	0.099638	0.0995707	-0.310854	-0.332428	0.469237	1.77184	0.885642
SLC4A4	-0.0757551	-0.630114	-0.783749	-1.71292	-2.60807	0.375772	0.0757551	-1.68223	0.311029	-0.613294	-0.720968	0.377608	0.550799	0.955843	0.832568	0.233505	0.723415	-0.113361	-0.370945	-2.19272	0.919601	0.473718	1.46671	1.13395	0.23547	2.13429	1.89578	1.33721	1.54825	0.783483	0.460256	-1.57789	1.60108	1.39692
LCN2	-0.703353	1.3214	1.37026	0.82817	5.77896	0.0417471	0.0335722	0.864081	-0.0301199	-0.163955	-0.721438	0.0973048	-0.406784	0.0301194	0.0710273	-0.687092	-0.767821	-0.477664	-0.749888	-0.447515	0.120463	-0.363977	0.0957122	0.621304	-0.192493	0.857937	0.0951962	-0.170829	0	-0.0363736	-0.23472	-0.0659614	0.570391	0.163027
GPC3	0.342782	-1.2287	0.650703	-0.760792	-1.05025	0.786696	0.35551	0.0408497	-0.318735	0.701022	-0.0408502	-1.21228	-0.28829	-0.444456	1.50433	0.918367	-0.630212	-0.119811	0.190083	-0.479235	0.347005	1.66888	0	-0.505928	-0.0313911	0.0889268	1.79429	1.18555	-0.308459	0.287218	0.570084	0.165273	0.883233	1.67879
NUP210	-0.322555	-0.240092	-0.508763	0.416915	0.360961	-0.128018	0.0312996	-0.106423	0.119548	0.23509	-0.0312996	0.600951	0.327867	0.282701	0.294597	-0.104712	-0.22139	-0.0870633	-0.358147	0.853642	0.988355	-0.123744	0.554729	0.424009	0.138716	0.635031	0.61517	0.0257297	-0.049346	0.10672	-0.118812	0.896333	1.18641	0.0439367
CX3CR1	0.319382	2.01138	2.811	2.94642	2.0939	0.506859	-0.0143046	1.47862	1.43472	3.30741	-0.687809	-1.53524	-0.130773	-0.518945	-0.0256572	0.0143046	-0.690504	-0.544898	-0.488128	-0.294135	0.0463333	-1.03095	-0.0966563	-1.07732	-0.654596	-0.423797	0	-0.078743	-0.529465	-0.392471	-0.287152	-0.171233	0.126298	-0.695228
GYPA	0.00439954	-0.237996	-0.2349	-0.0814874	-0.251168	0.186374	-0.140311	-0.246703	-0.00439978	0.132436	0.548504	-0.117344	0.224468	-0.088464	0.322571	0.796045	0.134206	-0.0778008	0.519592	-0.314126	0.0602841	0.347799	0.417218	0	0.952076	0.0605629	0.550027	1.13183	0.806963	0.192736	0.667478	-0.139862	0.212584	0.394173
GALNT3	-0.0112071	0.000244	0.638661	0.0948758	-0.429086	0.310252	-0.000244	-0.517122	-0.330282	1.72306	-1.21444	-0.0901394	0.199288	-1.55082	-0.285708	0.119037	0.0815482	0.140218	0.350665	1.25708	-1.71603	-0.838357	1.4154	0.60888	-0.174978	-0.462996	0.650797	1.19697	0.984428	1.33742	1.43537	2.42339	-0.731573	0.0902863
MIR3917 /// STMN1	0.170542	-0.128771	-0.245327	-0.0825248	0.598295	-0.255201	0.237737	0.490601	0.838155	0.69098	0.0701518	-0.0701523	-0.365449	-0.451014	0.297592	-0.182933	-0.2451	-0.238418	-0.242358	0.673074	1.27755	0.755213	-0.0477433	0.0417166	0	0.113472	0.535972	-0.177898	-0.208003	-0.129988	-0.190591	0.794653	1.5948	0.769914
LTBP1	-0.0167246	-1.29921	0.342408	0.821809	1.76805	0.0657129	-0.338085	0.186189	0.685281	1.54627	0.0167246	0.559634	-0.642604	-0.172675	-1.27058	0.991062	-0.427543	-0.182462	-0.376985	3.40305	-0.082581	-1.29328	-0.577918	0.922058	0.360815	0.0145559	-1.1749	1.18741	-0.345166	-0.13843	-0.288523	3.69649	-0.0574017	-1.19524
PON3	-0.479599	-0.443479	-0.0735774	-0.60047	-0.741172	-0.494967	-0.139684	0.45895	-0.674678	-1.55093	-0.108311	0.694061	1.73805	0.12081	-0.338882	0.219745	0.750364	0.39603	0.966465	0.0735774	0.434284	0.329801	1.874	0.938487	0.0383043	0.118791	-0.203948	0.210924	0.773653	0.394721	1.07367	0.0567522	0.575676	0.299177
CLDN14	-0.0628724	-0.016479	-0.672224	-0.0378995	0.0265222	-0.287139	-0.435656	0.754516	0.0188904	-0.251108	-0.525702	1.4721	-0.437668	-0.0605578	0.000916	0.730025	0.505143	0.0149698	0.929078	0.809839	0.74032	-0.000916	-0.115273	1.13988	-0.195603	-0.128082	0	0.173457	0.502098	0.0750437	0.471987	0.702611	0.734864	0.104782
FABP3	-0.160597	1.14631	-0.294829	-2.42153	-3.01778	0.434834	-0.454362	-0.858568	1.39985	-0.849399	0.166533	1.26827	0.555753	-0.0317698	0.295556	0.100224	-0.830595	0.0317698	-0.220016	2.494	2.23058	-0.445107	0.684426	1.29391	0.11557	0	0.238917	0.10786	-0.787475	0.0980673	-0.120199	2.66826	2.29089	-0.449943
RPL35A	-0.0137076	1.59961	-0.541566	0.369604	0.0162277	-0.328922	0.161243	0.140062	0.238113	-0.133278	2.07295	0.426826	-0.111146	-0.261868	-0.257953	-0.326623	0.0137076	-0.0548949	-0.272577	0.480905	0.420115	-0.0237999	-0.0600953	0.595913	2.26424	-0.248458	0	-0.211448	-0.164822	-0.0623035	-0.234405	0.671252	0.530307	-0.0142446
THAP3	0.0448217	-0.438294	-0.546315	-0.25982	0.428073	-0.00811958	-0.0198808	0.044033	0.453224	-0.216165	0.810678	0.161738	-0.0163727	0.503286	-0.0736289	-0.132497	0.00811958	-0.0380535	-0.158138	0.53497	0.955205	0.553847	0.191202	0.06425	0.746141	0.560712	0.207057	-0.110197	0.131386	-0.342555	0.0374661	0.784514	1.16108	0.650397
NAT2	0.181603	-0.16272	0.0448828	-0.318604	-0.314915	0.490474	-0.2486	0.216412	0.430199	-0.398854	-0.128678	-0.311142	1.03022	1.41627	-0.377649	-0.357143	0.553869	0.917443	1.12583	0.610268	-0.0448828	-0.741075	1.17376	-0.268926	-0.190151	0.859967	-0.431461	-0.343946	0.461321	0.768136	0.970905	0.707526	0.00887585	-0.660216
HDAC6	-0.0281162	-0.145939	-0.224584	-0.244272	-0.350984	-0.323311	-0.306367	-0.44304	0.183952	-0.597507	0.598911	0.487114	0.445042	0.372199	0.185214	-0.0238819	0.0238819	0.265786	-0.0813703	0.333408	1.11353	0.341543	0.445416	0.693193	0.928947	0.473047	0.238222	0.0774713	0.0985723	0.321918	-0.121217	0.283762	1.29554	0.345505
TIMM8B	0.226797	0.322907	-0.0931358	0.787426	-0.487427	-0.454248	-0.336669	-0.376218	0.00366878	-0.262649	0.863074	0.701242	0.924542	-0.581991	0.20416	-0.128249	0.00848675	-0.136652	-0.0364656	0.77211	0.897867	-0.00366878	0.931664	0.69121	0.952202	-0.66406	0.207494	-0.0304451	0.0131483	-0.0593271	0.0192289	0.726406	0.979006	0.0760326
TRIM16	0.612445	0.46118	0.395205	0.0282149	-0.18476	1.74176	1.12636	1.71137	1.11161	1.10786	-0.377799	-0.380321	-0.0516229	-0.0110168	-0.407416	-0.0300999	-0.333785	-0.613246	-0.363601	0.0110168	0.158626	-0.152974	0.155017	0.0316682	0.0111971	0.188382	-0.0372519	0.0526648	-0.0431027	0	-0.0942521	0.356534	0.449695	0.025455
GRIN2D	-0.228621	-0.210913	-0.234425	-0.13638	-0.16647	-0.234425	-0.225	0.251786	0.090385	-0.25637	0.557935	0.173549	0.00777864	2.25639	1.10206	0.0101881	0.0391107	0.362671	-0.0641918	-0.00777864	0.0978832	-0.0775347	0.121078	0.177409	0.340379	1.80775	0.960681	-0.0201087	0	0.411821	-0.0361476	-0.104745	0.0230646	-0.134098
PRKCB	-0.249803	0.982573	1.4475	1.88449	2.01662	0.540678	0.215982	0.450442	0.116381	2.06025	0.115925	-0.13906	-0.196149	-0.424215	-0.254189	-0.195586	-0.177938	-0.34257	-0.225178	0.725422	-0.115925	-0.18061	-0.242986	-0.105939	0.0561032	-0.279384	-0.106407	-0.264765	-0.185117	-0.296675	-0.156872	0.502386	-0.150393	-0.170967
NCOA3	0.657812	-0.165729	0.943877	-0.097446	1.75732	1.31229	1.2799	-0.0941982	0.569581	1.39922	-0.400932	0.0107841	-0.713177	0.190234	0.134914	-0.195812	-0.229962	-0.395654	0.483002	-0.13454	-0.0107841	-0.0695853	-0.341615	0.18201	-0.297993	0.193209	0.204673	-0.0931335	-0.0603046	-0.0695276	0.431607	-0.0559745	0.304846	0.0237651
GNS	-0.587774	0.0881505	0.00693226	0.340211	-0.407189	-0.190103	-0.275588	-0.948082	-0.00693226	-0.393722	-0.284704	0.578159	0.529007	0.614833	0.701508	0.665559	0.446688	0.365201	-0.293704	-0.616698	0.791434	-0.176838	0.799896	0.906035	-0.410495	0.867599	0.968333	0.944673	0.570644	0.492629	-0.099812	-0.216143	0.85191	0.0274224
CYP2B6	1.11633	-0.0736508	0.870047	-2.46478	-2.93283	-0.00658941	-0.446216	-2.12259	0.843469	-0.451754	1.65288	-0.344022	0.788575	-0.0723004	1.22274	1.56264	1.22955	1.06006	0.00658989	-2.75191	-0.460327	0.599173	1.36261	-0.16889	1.81703	-0.0132699	1.42118	1.75176	1.5375	1.19399	0.185051	-1.83416	-0.288295	0.856861
CNR2	-0.112545	-0.28826	-0.422773	0.537011	-0.234318	-0.568816	-0.541259	0.17473	0.487326	-0.238443	-0.351505	0.302329	0.404295	1.74706	1.14841	0.0756497	0.159664	0.00913668	-0.0824017	-0.00913668	0.665823	-0.195834	0.355978	0.310389	-0.249461	1.68002	1.2556	0.182118	0.192153	-0.0171213	-0.0615859	-0.160711	0.560686	-0.0739789
IFI16	-0.171604	1.33716	1.09565	2.74155	2.67424	0.70404	0.196846	0.613343	1.67715	2.41993	0.657201	-0.148348	-0.786981	-0.365197	-0.0803947	-0.0435095	-0.414147	-0.693866	-0.327251	0.04351	-0.464614	-0.742818	-0.701695	-0.20065	0.398635	-0.283191	0	-0.101178	-0.396499	-0.714158	-0.270658	0.00540161	-0.469386	-0.55554
COX15	0.999231	-0.288187	0.7019	-1.53601	-0.564896	0.0993681	0.261303	-0.834987	-0.0993681	0.121469	-0.134323	-0.139566	0.111098	-0.641681	0.486872	0.623318	0.493003	0.887837	0.89375	-0.227539	-0.145605	-0.206265	0.409557	0.35372	0.277706	-0.267473	0.875822	0.94194	0.815617	1.2577	1.10408	-0.0838165	-0.0320435	0.117426
ADM2	-0.241541	-0.14713	-0.328998	0.0187159	0.267813	-0.57754	-0.64497	0.0540242	-0.078712	-0.421923	0.339915	0.764451	0.205711	1.00341	0.570891	-0.107687	-0.182253	-0.0187159	-0.0712833	0.231821	0.891997	0.0542097	0.086359	0.620556	0.469556	1.30964	0.724971	0	0	0.133736	0.0204535	0.43271	1.12099	0.128743
DND1	-0.134604	0.846049	-0.17075	0.414114	0.446379	-0.103388	-0.200061	-0.58493	-0.0113473	-0.222231	0.238003	0.80418	0.280335	-0.0503206	0.409827	-0.163195	0.00230885	0.0494103	-0.00230885	0.648664	0.993407	-0.393372	0.287912	0.840291	0.641489	0.0512419	0.414471	-0.147233	0.0676379	0.157552	-0.00583124	0.672275	0.968379	-0.431553
NOSIP	-0.0623798	0.734267	-0.221298	1.15412	1.16784	-0.270298	0.0623798	1.42989	-0.471265	-0.729965	0.387273	0.589328	0.545771	-0.0910664	-0.427139	-0.501374	-0.461103	-0.609525	-0.833573	0.655477	1.7684	1.11975	0.553461	0.498969	0.323278	-0.127515	-0.587984	-0.657561	-0.425852	-0.762747	-0.840586	0.556474	1.95402	1.19133
GPT	-0.0746212	-0.134149	-0.615582	-0.0244837	0.0527325	-0.468207	-0.285531	-0.160005	-0.27396	-0.702855	0.448215	0.535501	0.838795	0.475886	0.0244842	-0.469421	0.0952854	0.128124	0.488127	-0.189834	0.712676	1.08149	0.989493	0.613677	0.424913	0.300838	0.414659	-0.225553	0.365639	0.187494	0.633855	-0.391685	0.883096	0.931274
SPR	0.48167	-0.0117369	0.168344	-0.274338	-0.986387	-0.0338087	0.0464649	0.0117369	0.0837936	-0.418445	0.538903	0.249587	0.202136	-0.0431471	0.0422316	-0.358303	-0.205094	-0.305468	-0.0467691	-0.194576	1.3656	0.648688	0.528723	0.708036	0.958557	0.175955	0.300133	-0.0319862	0.0198956	0.0198956	0.314951	0.053196	1.63825	0.962357
ST3GAL5	-0.272788	0.29271	0.331508	1.16379	1.14865	-0.253731	0.0666637	0.753347	-0.366708	0.951304	0.0364099	0.268175	-0.474365	-0.833724	0.441569	-0.125658	-0.100101	-0.0364094	-0.214159	0.637315	-0.0458841	-0.217732	-0.364691	0.48021	0.262913	0.101354	0.850762	0.129827	0.246404	0.272154	0.0675664	0.993332	0.262484	0.153832
KRIT1	1.62552	-0.211963	-0.195057	-0.403244	0.260724	2.63829	2.46251	0.371586	0.705651	1.52848	-0.319398	-0.522081	-0.0510955	-0.564848	-0.326499	-0.127336	0.0277581	-0.255738	0.221684	0.150304	-0.0277581	0.782949	-0.0685926	-0.416319	-0.265463	-0.459531	-0.231291	-0.170663	0.0169215	-0.253227	0.137194	0	-0.0556922	0.602495
PIM2	-0.0356336	-0.214235	0.00601816	1.02344	1.46831	-0.226057	-0.249394	-0.228464	0.112879	0.939224	0.170938	0.414811	0.00829792	-0.108459	0.0207357	-0.130429	-0.0410094	-0.0808473	-0.118957	0.103987	0.679374	-0.00601816	0.235587	0.792777	0.250587	0.217085	0.101054	0.200697	0.148863	-0.0611634	-0.134833	0.306319	0.847651	0.1847
ABCA1	-0.00447321	-1.11613	0.0657449	-0.903528	0.826827	1.1013	0.305541	-1.75525	-0.573735	0.313078	-0.823223	-1.23568	0.742105	-0.851064	-0.0949678	0.786026	0.828212	1.21945	1.07167	-0.839805	-0.293073	0.00447321	1.37495	-0.707104	-0.29593	-0.263271	0.424493	1.42563	1.40988	1.85803	1.63357	-0.120609	0.257991	0.817832
GDF5	-0.58722	0.433815	-0.0980196	-0.0193706	-0.00531721	-0.321029	-0.259948	0.205131	-0.265972	-0.821848	-0.0730853	0.0163341	0.119642	0.905085	0.687197	-0.0504546	0.344459	0.228881	0.158369	0.00226927	0.956912	-0.00226927	0.191782	0.233712	0	2.32483	0.744657	-0.00788259	0.309694	0.278769	0.149473	-0.167463	0.975016	-0.000263
EFR3B	-0.437407	-0.0345221	-0.250829	0.874193	-0.211627	-0.792843	-0.793967	0.691446	-0.167743	-0.165714	-0.0517025	0.714472	0.478014	2.40818	0.426896	0.176794	0.0613909	0.0345221	0.3292	-0.0935192	0.497835	-0.266364	0.270857	0.49187	0	2.22741	0.383229	0.0750852	0.0189652	-0.121511	0.103654	-0.329893	0.347044	-0.311949
CD2	-0.363549	0.333441	2.02003	2.78206	2.41755	0.00702381	0.0200648	1.13013	0.536844	1.54656	-1.16868	0.100599	-0.660604	0.157714	-0.00702381	-0.0993042	-0.388207	-0.41737	-0.46759	-0.585479	-0.0278969	-0.934988	-0.153231	0.486485	-0.59528	0.656515	0.413689	0.173633	0.0188742	0.0538526	-0.0199919	-0.256532	0.245799	-0.3756
IGLC1 /// IGLV3-10 /// IGLV3-10	0.0633907	-0.760537	-0.440853	4.6124	1.61271	-0.390541	-0.704352	0.526864	0.00705481	1.82925	0.0364017	0.389984	-0.0747323	0.107132	-0.00705481	-0.135844	0.0922866	-0.344185	-0.422032	-0.122774	0.239177	-0.323976	0.0100222	0.693973	0.00282812	0.244192	0.132091	-0.0333905	0.0159717	-0.193301	-0.258848	-0.115993	0.471277	-0.184932
IL32	-0.0639925	1.63998	0.655117	1.90315	-0.0856357	0.883026	0.340741	0.854023	0.0616488	-0.276542	-0.0616488	-0.88175	0.50331	-0.185207	-0.452669	-0.736336	0.422075	-0.298183	-0.648975	-0.278595	0.779872	0.760675	0.674416	-0.47518	-0.237564	0.0250874	-0.0450249	-0.318095	0.669044	-0.0752044	-0.27326	-0.13871	0.990285	0.940634
ADIRF	0.903654	0.939192	-0.822969	-0.346555	-1.47642	-1.44278	-0.991698	1.47695	-1.84757	-1.39679	1.09037	0.562151	1.82043	-0.443731	-0.59649	0.0706463	0.931404	-0.0706458	0.347222	-0.205358	1.74846	2.00455	1.48154	0.153152	0.831279	-0.389014	-0.8725	-0.0819211	0.618941	-0.461353	0	-0.410815	1.4908	1.9547
CCDC134	-0.141239	0.334444	-0.245386	0.0153947	0.0141845	-0.281702	-0.170073	-0.0141845	0.0911875	-0.158266	0.758285	0.147615	-0.0582161	0.426663	0.215293	-0.12055	-0.0617127	-0.192918	-0.187551	0.481989	0.845426	0.500857	0.26513	0.381341	0.718833	0.609599	0.415071	-0.0506592	-0.0241885	0.0369701	0	0.68647	1.00128	0.328958
PGLYRP4	-0.29161	0.0716496	-0.31962	-0.0416226	-0.322202	-0.209177	-0.311274	-0.0772314	0.224549	-0.776161	0.217985	0.193327	-0.00230646	1.49531	1.21709	-0.11094	0.105639	0.00230646	0.344075	-0.0758925	0.211757	0.011199	0.185062	0.459313	0.211273	1.56148	1.2222	0	0.17102	0.274217	0.560316	-0.0630336	0.421235	0
IFI30 /// PIK3R2	0.660127	0.65441	1.01407	1.95774	-0.551691	0.43287	0.206973	1.04626	-0.0753403	1.51186	-0.145801	-0.264415	-0.097292	-0.529935	0.0753403	-0.502301	-0.118786	-0.233182	-0.194706	-0.552035	0.295017	0.739123	0.114187	0.119167	0.176914	-0.156409	0.19798	-0.241461	0.00796127	-0.0382423	0	-0.546454	0.421094	1.17326
GANAB	1.88479	-0.281439	-0.201907	0.3206	0.113763	0.86009	1.10511	0.248672	0.531933	-0.285809	-0.468893	0.479845	-0.0931983	0.00120926	-0.0708962	-0.208385	-0.270292	-0.00120974	-0.0884342	-0.727112	0.257172	0.729365	0.254606	0.564075	-0.1362	0.0444555	-0.0102196	-0.0230832	0.130919	0.44449	0.153456	-0.448631	0.709232	1.03561
CD6	-0.00818062	0.0106163	-0.128202	-0.0398254	-0.256117	-0.622673	-0.085741	0.609121	-0.0800428	-0.695054	0.00818062	0.554805	0.591654	1.92149	0.504413	-0.155686	0.256834	-0.0939636	0.104774	0.189066	0.239451	-0.0965166	0.312112	0.667692	0.162283	1.56668	0.58795	-0.0680265	0.310487	-0.0725636	0.212943	0.00079	0.267517	-0.122714
STK32B	0.155551	-0.258828	0.162415	-1.38547	-0.746825	-0.82972	0.0416923	-0.204957	-0.176856	0.708556	-0.0342631	-0.369699	0.351185	-0.504452	0.363807	0.0342627	-0.370329	0.190549	0.48943	0.763341	-0.114893	0.583147	1.08764	0.437775	0.385349	-0.0376182	1.19445	0.677211	0.236294	0.626596	1.10362	0.893929	0.288002	0.810129
GCAT	0.273701	0.0533786	-0.215717	-0.568669	-0.807779	-0.026154	0.10038	0.728057	-0.617349	-1.1393	-0.0320401	0.641663	0.951864	0.323603	-0.0630255	-0.228101	0.00286627	-0.00286627	0.606679	-0.323627	0.842733	0.626221	0.935636	0.779422	0.160411	0.360542	-0.0705013	-0.0471263	0.13564	0.146345	0.821451	-0.110155	1.28884	1.02392
HOXA11	-0.311139	0.00332642	0.0111003	1.19291	2.12411	-0.368957	-0.376943	0.770175	0.366335	-0.146386	0.490201	0.0306921	-0.445247	-0.00332689	-0.0834289	0.100617	-0.185869	-0.233819	-0.253628	1.08984	0.42806	-0.405564	-0.287814	0.157048	0.518762	0.19362	0.0124717	0.288825	0	-0.0870914	-0.151943	1.25595	0.983221	-0.125568
ENO1	1.60943	-0.0909634	0.838606	0.0834823	0.525059	0.101469	0.060308	0.488577	0.0093956	0.487285	-0.0796251	-0.0200725	-0.220499	-0.284865	-0.170402	-0.10755	-0.15562	-0.0642872	-0.0093956	-0.355618	0.58432	1.18322	-0.0919256	0.0774398	0.204455	-0.0596285	0.0314446	0.104632	-0.0790634	0.169711	0.0893884	-0.0702624	0.552465	1.20802
CYBB	-0.23024	-0.0368962	0.610053	1.96907	0.666665	0.540305	0.362659	0.620026	0.193551	2.68004	0.0372143	-0.309099	-0.457211	0.596851	-0.351508	-0.313024	-0.496802	-0.444967	-0.404465	-0.115599	0.0368958	-0.341271	0	-0.0435638	0.345312	1.01217	0.0600185	0.0904989	-0.0559654	-0.0488472	-0.0559654	0.0829716	0.421288	-0.0722055
PSD4	-0.556151	0.64569	0.0782833	1.16901	0.559948	-0.295141	-0.426943	0.639647	-0.0474944	0.00643635	-0.230678	0.662528	-0.171297	0.803547	-0.209869	-0.239545	-0.0410113	-0.00643635	0.0372214	0.579002	0.838605	-0.38114	0.0756698	0.871779	-0.245002	0.971637	-0.103594	-0.133418	-0.0197892	0	0.0192251	1.08733	0.90668	-0.301025
TMEM158	0.00500679	0.66828	-0.59632	0.445719	1.44873	0.645064	0.123045	0.639467	-0.504683	1.0896	-0.310181	-0.109873	-0.64091	-0.078311	-0.474401	0.0946441	-0.208485	-0.187403	-0.00500679	1.16023	0.0696764	-0.633298	-0.127185	0.0644155	-0.139865	0	0.183496	0.743953	0.376099	0.381558	0.362735	1.4413	0.746808	-0.130754
CCL20	-0.0797401	1.03542	1.67817	0.229379	0.177806	2.52882	-0.200638	2.12506	1.01541	0.81393	-0.164547	1.67722	-0.823533	-0.516198	-0.339598	-0.16999	0.166589	-0.352567	0.0797401	-0.853388	-0.159901	-0.547934	-0.679222	1.50293	-0.111027	-0.419158	-0.267477	-0.119648	0.412325	-0.268435	0.0673914	-0.821164	-0.0840054	0.00639248
AUTS2	-0.112035	0.300358	0.713233	-0.497637	-0.824732	0.0429764	0.476953	-0.956405	-0.0429764	0.547709	-0.472057	-0.190479	0.736691	-1.14865	0.408077	0.714669	1.25654	0.814299	1.01554	-0.283904	-0.122219	-0.498545	0.915297	-0.10866	-0.334329	-1.01702	0.522403	1.04783	1.46072	1.03126	1.22725	0	0.0491219	-0.135719
SGK2	0.202092	-0.591795	-0.230708	-0.840499	-1.21235	0.190016	0.188363	0.0449905	-0.744075	-0.782245	-0.0236835	-0.0111065	0.0653572	-0.0378294	0.0336409	-0.212053	0.0566463	-0.0470123	0.0111065	1.46032	1.20014	1.09631	0.34711	0.190742	0.360822	0.110566	0.195446	0	0.388558	0.277243	0.337963	1.63039	1.4389	1.42965
GAL3ST4	0.437477	-0.0804486	-0.162186	0.937721	0.638574	-0.0814505	-0.337114	1.2833	0.415053	0.0189047	-0.229311	0.0655918	-0.0402474	0.314401	-0.0732241	-0.0189047	-0.163803	-0.403621	-0.331161	0.626433	1.05158	0.0536165	0.155265	0.0529542	0.188748	0.536022	0.0537648	0.282825	-0.204551	-0.189621	-0.107367	0.641538	1.16126	0.0285048
SRPX2	0.0674939	0.299492	0.977212	1.22099	1.68447	-0.00846958	-0.123294	1.02772	0.00846958	0.0267124	0.34493	0.223826	-0.244215	-0.489049	-0.271104	-0.154705	-0.311212	-0.24655	-0.269563	1.36011	-0.380015	-0.187465	-0.0150127	0.311811	0.3201	-0.0449152	-0.137262	-0.047503	-0.110373	0.128606	-0.00621414	1.54848	-0.0258374	0.0382199
SLC12A8	-0.0776024	0.944821	-0.608374	0.961119	0.506547	-0.238506	-0.0100155	0.675102	0.106094	-0.301682	-0.217993	0.300852	0.0110869	-0.178669	-0.432575	-0.0537505	-0.247019	0.0100155	-0.0858698	1.47047	0.37668	0.449878	0.386083	0.51766	-0.264872	-0.270869	-0.331206	0.00200796	0	0.268	-0.0291758	1.84113	0.612479	0.421892
CCR1	0.263596	-0.00948334	-0.075943	0.432703	0.462071	-0.687389	0.588719	-0.213753	0.00948381	-0.518084	0.776628	-0.111756	0.546002	0.306411	0.620698	-0.0580196	-0.809288	0.319762	-0.633561	-0.699513	1.18134	-0.286719	0.963418	0	1.0496	0.539545	1.28553	0.124195	-0.225638	0.56514	-0.0590882	-0.511387	1.36432	0.0130329
PIM1	0.0658412	-0.0508499	0.238906	-0.0311022	-0.298247	-0.394939	-0.393317	0.16995	1.07508	0.825763	-0.430889	1.10679	-1.14764	0.0350203	0.224471	0.0550256	-0.19691	-0.190673	0.998152	-0.0132775	0.0132771	-0.196048	-0.519219	1.95599	0.0630918	0.156383	0.644431	0.407999	0.0643735	0.131462	1.47245	0.579537	0.0914311	0
SLC5A1	-0.161304	-0.0316424	-0.423021	-0.320051	-0.172789	-0.504615	-0.337028	0.767517	0.233894	-0.331723	-0.454739	0.0572462	1.58148	0.0316424	0.086	0.206471	0.253807	0.274866	2.18144	-0.64471	0.617676	-0.0811944	1.31898	0.00288248	-0.273471	0.185991	0.00288248	-0.015934	0.265654	0.221049	2.25582	-0.377242	0.175668	-0.0810704
NBN	-0.19431	-0.0746799	0.351409	0.652327	1.16492	1.32696	0.549732	0.00441885	0.629016	0.640778	-0.212399	-0.568022	-0.00441885	-0.393369	-0.288826	-0.0266652	0.756507	-0.326689	-0.252104	0.5239	-0.790519	0.440849	-0.00509167	-0.181339	0.0459161	-0.0260034	0	0.591306	1.03225	-0.0753613	0.0907884	0.684134	-0.438325	0.876877
GALNT2	1.6992	-0.040503	0.350085	-0.353546	0.497382	1.40274	1.18652	0.365132	0.556454	0.263635	-0.490711	-0.443655	-0.293737	-0.413628	-0.155128	-0.461678	-0.275913	-0.0736446	0.0643463	0.040503	-0.186351	0.915165	0.226817	-0.203071	-0.0143766	-0.21358	0.291928	0.028842	0.135164	0.505302	0.367209	0.0881357	-0.0749664	1.21329
ZBTB20	0.0895262	0.130756	-0.89194	-0.371183	-0.361998	-0.357277	1.57248	0.358116	1.92822	1.33302	-0.453122	0.921334	0.80533	-0.279508	1.11161	-0.0895262	-1.06208	-0.414041	-0.447956	1.21136	-0.783384	0.484478	0.715131	0.843899	-0.19797	-0.17012	0.989437	-0.0420256	-0.491258	-0.332564	-0.318834	1.0755	-0.478217	0.469749
HMBS	0.0693607	1.2029	0.0493774	0.415778	-0.0698018	0.283554	0.478484	0.430585	-0.475	-0.123311	0.0183811	-0.0183811	0.589883	-0.123895	-0.246672	-0.348837	-0.197161	-0.242234	-0.244631	0.750546	-0.377591	0.356284	0.867506	0.244873	0.677445	-0.104977	0.0821128	0.0231357	0.11042	0.198959	0.112271	1.11934	0.274849	0.711741
FCGR1A /// FCGR1B /// FCGR1C	-0.121572	0.0584855	-0.0723476	2.15749	1.82036	0.345191	0.493623	0.195266	-0.167511	1.4551	-0.424634	-0.0445118	0.0445118	0.626618	-0.159047	-0.207678	-0.112757	-0.231452	-0.453187	0.0724583	0.32129	-0.471459	0.174309	0.245555	-0.12332	0.782444	0.0156531	-0.0366859	0.226845	0.0248561	-0.260711	0.237123	0.316107	-0.231822
GPRC5C	0.19352	0.434102	-0.403561	-0.0448427	-1.13717	0.498491	0.156855	-0.155646	-0.260946	-0.528529	-0.352835	0.435635	0.510314	0.301602	0.163527	0.0372162	-0.0372162	-0.210133	-0.32356	-0.0381241	1.02665	0.344415	0.75994	0.797025	0	0.615829	0.4787	0.420291	0.421863	0.102992	-0.0272303	0.208024	1.36046	0.74277
NLRP2	0.0931106	1.18931	-0.295451	0.928969	2.02902	-0.0960503	-0.366827	0.7175	0.921324	0.451861	-0.327685	-0.20913	0.110973	-0.370114	-0.436025	-0.278046	0.0245552	-0.0245547	-0.334655	0.812894	0.991291	-0.345969	0.218722	-0.11173	-0.210055	0	-0.325819	-0.11959	0.23862	0.359548	-0.222822	0.469877	0.800589	0.19973
BOP1 /// MIR7112	-0.156823	0.34779	-0.275014	0.0259061	-0.0422468	-0.178044	-0.185273	0.0744982	0.657715	-0.297245	0.126083	0.4185	0.392437	0.442657	0.169618	-0.324767	-0.0259061	-0.102785	-0.11681	-0.10463	1.03113	0.344613	0.576978	0.560769	0.307335	0.876709	0.352347	0.049634	0.247369	-0.0130005	-0.0142479	-0.0373745	1.03458	0.320219
TGFB2	0.0438237	0.00744295	0.0207295	1.1056	1.81165	0.146351	0.313628	2.40386	1.47179	2.31756	-0.0655284	-0.266423	-0.466886	-0.448538	-0.181175	0.388661	-0.106667	-0.306388	-0.00744295	-0.106331	-0.42604	-0.667491	-0.195628	-0.0593622	0	-0.116175	0.0689888	0.415379	-0.0254145	-0.116175	0.0988684	-0.0388799	-0.22037	-0.311079
RASSF2	-0.836498	1.08517	1.80473	2.67568	3.48399	0.670482	-0.168749	0.826798	0.401809	2.27753	-0.412208	-0.121025	-0.60737	-0.152958	-0.595351	0.241709	0.267693	-0.00145197	-0.0320616	0.00145197	-0.60458	-0.7286	-0.413432	-0.380868	-0.459999	-0.0801907	-0.577555	0.159469	0.151676	0	-0.155142	-0.0725617	-0.525518	-0.6446
TMPRSS6	-0.219267	-0.132227	-0.168375	0.0605097	0.170845	-0.00336933	-0.156363	-0.0932593	0.0189528	-0.251809	0.00336886	0.184372	-0.0725031	1.57109	0.593348	-0.174926	0.186967	-0.0828643	-0.0970573	0.485048	0.469102	0.142014	0.0759511	0.246319	0.0172501	1.62367	0.62898	-0.088686	0.221874	0.0828924	0.0793796	0.472758	0.516374	0.164728
ST8SIA5	0.15157	-0.174251	-0.432046	0.00533485	-0.0866218	-0.332391	-0.00533485	-0.273012	0.484921	-0.274339	1.09618	0.634048	0.220753	0.958544	0.341677	-0.382879	-0.446906	-0.241779	-0.229279	0.100928	0.941751	0.296194	0.199323	0.786238	0.788903	0.873574	0.432077	-0.158979	-0.272489	-0.109218	-0.138339	0.252974	1.04662	0.420207
PDPR	-0.122143	-0.38888	-0.314751	-0.0980954	-0.913082	0.0172744	-0.0172744	-0.545606	0.676838	-0.0914221	-0.530859	-0.0469909	0.462192	0.836201	0.32577	0.0950298	0.108773	0.427305	1.12825	-0.638678	0.773942	0.174119	0.696348	0	0	0.846511	0.63456	0.269401	0	0.45555	1.19948	-0.523822	1.15246	0.421255
KDM4B	-0.221282	-0.174758	-0.697021	0.0271668	-0.222152	-0.61707	-0.261087	0.432305	0.347179	-0.419737	0.247881	0.576647	0.348231	1.26319	0.580005	-0.168746	0.0240083	0.185974	-0.0240083	-0.169335	0.553515	-0.0276399	0.317547	0.815285	0.448975	1.15066	0.945723	-0.032155	0.259822	0.417303	0.0115056	-0.23735	0.778802	0.00966358
FAM105A	-0.13126	0.0743747	0.138804	-0.00297022	0.571238	0.458416	-0.163083	0.142783	0.297047	1.19818	-0.205737	0.436757	0.182014	-0.101043	-0.034668	-0.198589	0.00297022	-0.143308	-0.393725	1.35962	-0.286206	-0.666205	0.576145	0.559987	0.254428	0.29157	0.0923233	0.185877	0.360785	0.258477	0	1.9038	-0.30496	-0.245418
GATC	1.49499	0.54094	-0.396863	-0.535058	0.0301914	1.61055	1.17668	0.42785	-0.348587	-0.093852	-0.411594	-0.0301914	0.170441	-0.0451932	-0.0713139	-0.309744	0.46885	0.346937	0.0425272	-0.178073	-0.36986	0.289545	0.570363	0.212431	-0.206533	-0.0425963	0.150227	0	0.499968	0.395595	0.259183	0.104308	-0.0771527	0.79211
IGH /// IGHA1 /// IGHA2 /// IGHD /// IGHG1 /// IGHG3 /// IGHG4 /// IGHM /// IGHV3-23 /// IGHV4-31	0.258313	-0.387559	0.0217285	2.98651	1.81392	-0.654807	-0.501339	0.15431	-0.276726	0.2016	0.173515	-0.0638137	0.0414896	0.445405	0.165739	-0.183541	-0.248455	-0.345438	-0.220834	-0.0217285	0.133841	-0.0790467	0.292855	0.482471	0.634414	0.784707	0.345453	-0.0714951	-0.0423751	-0.0530548	-0.0560794	0.158304	0.438219	0.140065
C3AR1	-0.0375242	0.368355	1.2529	2.34376	1.80977	0.0126424	0.17184	0.859411	0.17242	1.20076	-0.0126429	-0.170022	-0.0563855	-0.361115	-0.175369	0.390872	-0.387465	-0.0352406	-0.375375	0.520055	-0.553174	-0.317269	0.216443	0.00808239	0.133168	-0.0992584	-0.0649786	0.18027	-0.315175	0.195073	-0.155648	0.556821	-0.692639	-0.117027
NOL4	0.724937	0.17822	-0.289674	-0.0148826	-0.802935	0.281597	0.665737	0.438938	-0.460532	-0.181532	-0.187507	-0.0792041	1.51273	-0.465894	0.0148826	0.69817	-0.0842996	0.186541	0.64252	-0.966511	0.422253	-0.35911	1.64823	0.208379	-0.0798216	-0.139084	-0.0054779	0.981177	0.394842	0.313643	0.903808	-0.327427	0.590801	0.0917378
IL6ST	0.37924	-0.988557	0.0317907	-0.108696	1.9574	2.15048	1.67215	-0.808606	0.217762	1.83935	-0.0501609	-0.493662	0.453688	-0.476816	-0.655242	0.880394	1.08036	-1.04406	0.349327	-0.0317907	-1.10158	-0.312078	0.708352	-0.270389	0.183433	-0.0360799	-0.454907	1.18764	1.33795	-0.630814	0.491711	0.0969286	-0.750314	-0.356042
PSAT1	1.56935	-0.895942	1.06224	-0.593399	-0.65134	0.894587	0.690174	-0.579254	0.0619407	0.154426	-0.11826	-0.000664	-0.809351	0.245895	0.950604	-0.110353	-0.228248	0.576005	0.000663	-0.676188	0.289568	-0.0856109	-0.248349	0.214134	0.293963	0.480271	1.46995	0.424093	0.217969	0.773596	0.345161	-0.291035	0.737918	0.282263
NR0B2	0.0142856	-0.318992	-0.349615	-0.464789	-0.69961	-0.702614	-0.994761	-0.13659	-0.0142851	-0.991256	0.417628	1.66087	0.511488	0.497027	0.48926	0.260056	0.176568	-0.30269	-0.456112	1.51982	0.83857	0.64005	0.421292	1.45976	0.224315	0.507889	0.439488	0	0.0945129	-0.497561	-0.554048	1.53917	0.816133	0.397357
MSR1	-0.816833	0.38222	1.24195	2.53029	1.52467	0.829356	0.348241	0.128304	0.304751	2.00205	-0.128304	0.580703	-0.816833	-0.61451	-0.838316	-0.222186	-0.349184	-0.831646	-0.947328	0.383064	-1.08327	-0.558094	0.0453796	1.42919	0.103563	0.280832	-0.160624	0.421417	0.195999	-0.0481348	-0.0584712	1.22256	-0.0919046	0.0497065
DOK4	-0.455027	-0.301794	-0.320027	-0.0971222	-0.431803	0.00695038	-0.271134	-0.241064	0.143562	-1.11869	0.89977	0.221347	0.58878	0.622537	0.430145	-0.0069499	0.552451	0.0728383	-0.172253	-0.44368	0.76054	0.669668	0.666871	0.420705	1.08087	0.642309	0.517191	0.149042	0.688579	0.184139	-0.10618	-0.323308	0.743321	0.664061
DLL3	-0.0158539	0.643993	-0.100935	-0.117449	0.142342	-0.26958	-0.0881786	-0.00616837	0.00616837	-0.170118	-0.164345	0.591869	0.1304	1.74031	0.810993	0.33089	0.272435	-0.0455646	-0.196512	0.0178413	0.178819	-0.135372	0.139152	0.399161	-0.137859	1.40894	0.694625	0.250849	0.227293	-0.054265	-0.141182	-0.133487	0.226831	0
CYP7B1	-0.3128	-0.17291	-0.384149	-0.387279	-0.195392	0.542873	0.0778756	-0.689229	0.643814	0.371117	-0.537604	0.00214148	0.350606	0.370586	-0.160746	0.0132341	-0.00214148	0.0624132	-0.00806856	0.894477	0.171985	-0.347655	0.482913	0.578058	0.166285	0.696785	0.208308	0.586506	0.376243	0.758774	0.374165	1.5713	0.331992	0
SRGN	1.4525	0.652303	1.85782	2.71018	1.32698	0.538478	-0.00211763	2.20049	0.00211763	4.18876	0.368258	-0.450087	-0.40485	-0.384562	-0.257473	-0.179646	-0.480249	-0.58384	-0.810405	-0.314979	-0.325054	0.318728	-0.380985	-0.483671	0.233469	-0.36132	-0.450844	-0.229702	-0.504245	-0.97733	-0.622749	-0.565739	-0.651386	0
VDAC3	-0.0734587	-0.626799	0.527503	0.0734587	1.77447	-0.179123	-0.429532	-0.775852	-0.587062	-0.53415	-0.0750885	0.464673	-0.302699	0.609676	0.659945	1.18921	0.464894	1.40622	0.693965	0.734375	-0.332209	-0.785674	-0.515721	-0.0764527	-0.109451	0.179834	0.5223	1.25243	0.288764	1.35187	0.643734	0.523526	-0.536491	-0.997178
S100A1	-0.278935	0.902315	0.348988	-0.104101	0.235887	0.282176	-0.200171	-0.725669	-0.04495	-0.303053	-0.139926	0.326894	0.136788	0.254364	-0.230566	-0.165274	0.0449505	-0.726042	-0.726359	0.493261	1.85174	0.363448	0.363818	0.544787	0.299306	0.678512	0.180336	0.0592899	0.234262	-0.419668	-0.291417	0.903459	1.99535	0.275735
SEPT5-GP1BB	0.215606	-0.192842	-0.672463	-0.0243135	0.544663	0.193573	0.0736594	-0.312999	0.447374	-0.248067	0.413323	0.104081	-0.175539	0.0243135	-0.135154	-0.315487	-0.0418482	-0.141063	-0.219984	0.292257	1.27277	0.534774	0.19646	0.498449	0.642127	0.558589	0.239961	-0.0422993	0.0840597	0	0.0892463	0.422108	1.41955	0.673007
CD86	-0.160464	0.26931	0.305554	1.30434	1.67724	0.110848	-0.111432	1.09555	-0.245751	1.52381	0.200244	-0.238506	-0.105965	0.6695	-0.0237012	-0.00187063	-0.110094	0.0566831	-0.155119	-0.397595	0.00187063	-0.522271	0.031054	-0.0400329	0.421411	0.63463	0.233365	0.0255208	-0.00946045	0.319561	-0.0784593	-0.15182	0.246593	-0.358045
RAB3A	-0.0778718	-0.210445	-0.413382	0.0180416	-0.231975	-0.339895	-0.257104	0.0136361	-0.101153	-0.442467	-0.236733	0.688419	0.131364	0.95239	0.322165	-0.0460081	0.0508375	-0.0136356	0.0250468	0.896153	1.00037	0.265794	0.14376	0.509124	-0.0715427	0.41547	0.219894	-0.0436616	0.0354233	-0.104392	0.142406	1.30265	1.56914	0.303367
SSH1	0.00640774	0.322546	0.121927	-0.00640726	0.919274	1.11145	1.20823	0.687718	-0.14335	0.509833	-0.701695	-0.0180602	-0.290154	0.660433	-0.547799	0.214446	-0.270335	-0.603113	-0.252679	-0.224577	0.549666	-0.223576	0.306877	0.376798	-0.441692	0.821929	-0.0568042	0.598717	0.133403	0	-0.0353646	0.182857	1.20311	0.293315
UBE2C	-0.408747	1.25722	-0.202944	1.15653	0.820375	-0.166647	-0.302899	0.507394	-0.0124397	-0.15688	-0.0997071	0.783353	-0.0375853	1.1995	0.0124397	0.0131235	0.124745	0.419627	-0.0966458	-0.178648	0.339999	-0.18501	-0.0849032	0.759401	-0.130333	1.24059	0	-0.0270209	0.00323963	0.39401	-0.101063	-0.239268	0.0875497	-0.275159
ONECUT2	0.0157609	-0.0157609	-0.191228	-0.61831	-0.263652	-0.345799	0.0395551	-0.0938563	-0.395327	-0.548332	-0.274299	0.425169	0.554796	1.65604	0.282176	-0.0495172	0.593852	-0.0682411	0.0919371	0.410781	0.668327	0.132968	0.268497	0.391111	-0.125945	1.47454	0	-0.0304346	0.459249	0.194272	0.310544	0.419223	0.706575	0.336552
BMP6	-0.203274	-0.173752	-0.136702	0.350255	1.57777	-0.175809	-0.488042	0.0984736	-0.0207319	0.317334	0.00607586	0.0219927	-0.294802	0.137813	-0.00607586	-0.0572042	0.0208969	0.138185	0.130413	3.23154	-0.128612	-0.231829	-0.174095	0.0899963	0.0794797	0.0506263	-0.1674	-0.115381	0	0.00631332	0.0338707	3.00217	-0.192942	-0.321377
NMNAT2	-0.126376	0.236405	-0.0412655	0.211505	-0.160061	-0.0390072	-0.301459	-0.0284681	-0.0675325	-0.208376	0.491343	-0.0509834	0.0234785	2.18126	0.406429	0.077435	0.085784	0.0770102	-0.0234785	0.0743728	0.219639	-0.276114	0.00517893	0.105345	0.236403	2.42449	0.529841	0.143858	0.0931969	0.0667882	-0.000309	0.0886102	0.228162	-0.279468
ABCA4	-0.00717115	-0.40527	-0.31498	-0.313032	0.184566	-0.0995851	-0.244657	1.45496	0.297637	-0.287545	0.11359	-0.000854	0.0418973	0.915543	0.892362	-0.319286	0.000854	-0.0460167	0.0109773	0.0307932	0.188286	-0.0529947	0.366108	0.0897493	0.270991	1.31041	0.848459	0	0.192041	0.223882	0.353529	0.126674	0.504113	0.0740242
HTR3A	-0.156912	-0.0888281	-0.204952	0.477439	-0.127636	-0.0105009	-0.203103	0.0285096	0.48787	-0.400775	0.559404	0.784689	-0.107322	1.1692	0.58859	-0.198594	0.0284495	-0.164883	0.0105009	0.206173	0.621726	-0.248871	0	0.525802	0.563865	0.919261	0.660347	-0.100109	0.0365415	-0.0522618	0.0391583	0.231936	0.542027	-0.0198045
GPR65	-0.100527	0.336916	1.09645	1.67625	0.920181	0.28969	0.378535	1.02143	-0.0381479	2.52302	-0.0151486	0.0151486	-0.19837	0.0262756	-0.100103	-0.0601897	-0.327481	-0.322408	-0.168324	0.0670304	-0.450223	-0.484011	-0.0614424	0.0669532	0.236247	0	-0.0457196	0.124496	0	0.00637388	-0.0541348	0.230826	-0.137672	-0.0590963
SEBOX /// VTN	-0.00408506	-0.123824	-0.0182748	0.00158405	-0.0371857	1.19042	-0.140831	-0.427401	-0.187984	-0.476284	0.325289	0.689798	0.299057	0.316783	0.0231581	-0.0841341	0.017355	0.075727	0.00809193	-0.258642	1.28446	-0.00158405	-0.094461	0.613359	0.748954	0.504737	0	-0.0337038	0.0352015	0.261995	0.191645	-0.0445418	1.50727	0.219771
TELO2	-0.195662	-0.174181	-0.792459	-0.233738	0.961125	0.219757	-0.0801372	0.789844	0.120543	-0.29388	-0.0122347	0.204099	0.0478463	0.518551	0.0122342	-0.404894	-0.222919	-0.317035	-0.120229	0.637305	1.2269	0.20774	0.181155	0.437003	0.0370302	0.585778	0	-0.187113	-0.0183759	-0.166728	0	1.10943	1.70053	0.603202
CCL3 /// CCL3L1 /// CCL3L3	-0.555363	-0.0436196	0.755354	0.489696	0.400059	-1.3191	-0.436839	0.602876	-1.18754	0.25122	-0.750775	0.635291	-0.864644	-0.713222	0.0436196	0.437544	-0.258443	-1.33239	0.459898	2.23593	0.585886	-0.851243	-0.0959187	1.21808	-0.0244894	-0.15343	0.63394	1.51219	0	-0.17775	0.762925	3.39302	0.99509	-0.269115
BCHE	0.318158	-0.0694509	0.252159	-1.41353	-2.56493	1.16364	0.15159	-1.1343	1.7344	0.685865	0.11622	-1.53418	1.62868	-0.0104675	-1.25216	0.0104675	-0.80948	0.531353	-0.395791	-1.89697	-0.488026	1.1138	3.00498	-0.494429	1.25811	0.964268	-0.308265	1.23956	0.223739	1.8574	0.583566	-0.798548	0.339149	2.36876
KAL1	0.199216	-0.60149	0.925941	1.71314	1.1524	0.622387	0.107657	0.000751	0.846103	1.81079	-0.088129	-0.339807	-0.0609803	-0.154562	-0.446982	0.640307	-0.220169	1.03108	-0.000751	-0.586763	-0.123662	-0.260994	-0.0196886	-0.0520368	-0.14559	0	-0.263101	0.619056	-0.0467439	0.925491	0.0829883	-0.469394	-0.223411	-0.199737
DOK5	0.929117	1.77769	0.0172582	0.763545	2.25744	0.52993	-0.299065	0.138339	0.270643	1.42566	-0.0172582	-0.658016	-1.12871	-0.712278	-0.173818	0.279818	-0.984793	-0.50792	-0.142945	1.25411	-0.273839	-0.601126	-0.592894	-0.0765796	-0.0276008	-0.121159	0.382633	0.79294	-0.296616	-0.110309	0.653043	1.71103	0	-0.0887189
PIAS2	0.00750399	-0.0863132	0.614172	-0.552065	-0.39263	-0.108975	-0.216739	-0.829996	-0.029295	-0.244382	0.0750489	0.316252	0.608628	0.0107555	0.445724	0.937157	1.1594	1.2608	0.950357	-0.00750351	-0.125886	-0.132728	0.40158	0.171544	0	-0.666645	0.329369	0.796121	0.997453	1.04307	0.70092	-0.455862	-0.37757	-0.230556
OXT	-0.0872283	-0.273337	-0.280859	-0.00465632	0.117208	0.00465632	-0.0154324	1.00229	0.0250716	-0.641284	-0.414758	0.122224	0.193457	1.67604	0.23345	-0.564922	-0.110364	-0.147638	-0.312262	0.0148396	0.687109	0.218327	0.522366	0.585728	-0.154744	1.8205	0.445416	-0.290209	0.232586	0.165513	0	0.461567	0.798026	0.338769
SCN1B	-0.491916	0.575651	-0.0342736	0.596098	-0.414707	-0.8002	-0.860103	0.538561	0.00601053	-0.512982	-0.0410333	0.14711	-0.0654173	1.71869	0.598909	-0.48839	-0.0488577	0.246289	0.098155	0.243567	0.229085	-0.00601006	0.23099	0.482327	0.166473	1.7331	0.861576	-0.131399	0.101862	0.44202	0.196317	0.574495	0.474519	0
MOB3B	-0.112367	-0.0395293	0.13229	0.057096	-0.258085	-0.225561	-0.0385466	-0.25494	0.471515	0.0211649	-0.323311	-0.244915	0.199923	0.649653	0.496268	0.0753193	-0.0211649	0.289324	0.132193	-0.178014	0.331401	-0.0871429	0.416631	0.0852051	0.0485234	1.19589	0.799881	0.149372	0.415709	0.652	0.444745	0.0695934	0.793262	0.223073
2022-03-01	-0.15215	0.0326886	0.388602	1.24059	1.23394	0.741065	0.62687	0.236493	0.0030117	1.06899	-0.0030117	-0.136918	-0.342435	-0.0760956	-0.210991	-0.17597	-0.127045	-0.229563	-0.057826	1.03701	0.269291	-0.205414	-0.0900271	-0.0465298	0.205784	0.00844383	-0.0113781	0.064136	-0.0516264	-0.183698	-0.0666163	0.972429	0.599389	-0.196967
ACP2	0.11798	0.110053	-0.0327883	-0.684883	-0.0564556	0.594716	0.311613	0.19894	-0.508789	-0.175821	-0.2016	-0.363448	0.695486	0.045927	-0.533043	0.00898266	-0.196556	0.0887165	-0.00898266	-0.0684185	0.460277	0.903143	0.67392	0.0276232	0.0962639	0.39817	-0.111844	0.473385	0.131836	0.746616	0.553654	0.318115	1.06793	1.28197
NSMCE4A	0.774226	-0.781388	0.553124	-0.353826	0.402942	2.04041	1.55633	-0.355242	-0.0707417	0.565753	0.0328598	-0.319415	-0.276477	-0.384987	-0.290503	0.449896	-0.0328603	0.277114	0.137917	-0.087523	0.392923	-0.50601	0.0940175	-0.212134	0.308757	-0.205446	-0.191961	0.748914	0.219081	0.495812	0.699672	0.114334	0.750153	-0.184882
KDM5C	-0.0687575	-0.151512	-0.0213795	0.405398	0.464073	-0.194753	-0.251575	-0.0518284	0.0128021	-0.335247	-0.115657	0.52104	0.155945	0.997526	0.270429	-0.0133038	0.412971	0.199507	-0.0128016	0.0559821	0.865149	-0.0809093	0.185678	0.478717	-0.122793	1.02494	0.217272	0.185235	0.341187	0.100264	-0.03338	0.0755653	0.842786	0
ABHD14A /// ACY1	0.109591	-0.125993	-0.781674	-0.769757	-0.30261	-0.726863	-0.243731	0.0792046	-1.18182	-1.77016	-0.301782	-0.0792046	2.34997	0.320197	-0.432717	0.412554	1.49557	0.892179	1.24786	0.60518	0.981952	0.922205	2.07961	-0.97866	-0.601016	-0.130573	-1.0451	0.0631332	1.19026	0.582258	0.86786	0.297804	0.844578	0.480753
CCL21	-0.370161	0.53262	0.20175	2.29165	0.566769	-0.0266681	-0.263478	0.634346	-0.178872	-0.370066	0.0928907	0.148008	-0.152773	0.493441	-0.0197511	-0.219827	0.0197506	-0.127089	-0.315274	0.387279	0.604788	-0.0538578	0.00268745	0.534561	0.387286	0.794301	-0.0172749	-0.169512	0.0957236	-0.0196786	-0.232358	0.276947	0.747673	0.0738173
PTP4A1	0.449477	-0.452977	-0.133275	-0.85036	-0.748085	1.19953	0.316219	-0.265993	1.473	1.37453	-0.480541	-0.0783625	-0.34504	-0.0870762	0.0260706	0.491683	0.262048	0.036036	-0.0260706	0.0365357	-0.168842	0.239603	-0.02074	0.323117	-0.0136304	0.285204	0.492551	0.811414	0.635973	0.378791	0.360818	0.31069	-0.0326519	0.548037
ABHD6	2.15721	-0.873957	0.201182	-1.02464	-0.799239	1.30276	1.18697	-0.362485	0.307153	-0.239912	-0.257458	-0.843958	0.0714354	-0.0850406	0.472245	0.0867629	-0.0714354	0.555129	0.554187	-1.04466	-0.244536	1.76295	0.31877	-0.579355	0	-0.178207	0.643924	0.202735	0.121175	0.663763	0.659045	-0.242811	0.00542784	1.92162
ISG20	-0.367706	0.853084	0.689525	4.21692	3.916	0.206395	-0.366545	1.51287	-0.516141	1.00485	0.281638	0.624367	-0.577004	0.158375	-0.453075	-0.388285	-0.503641	-0.697028	-0.694316	-0.382424	0.306999	-0.158375	-0.542057	0.573833	0.385956	0.110391	-0.508686	-0.356504	-0.438622	-0.704053	-0.485737	-0.4749	0.303725	-0.184301
TRAF3IP3	-0.613223	0.157507	0.660447	2.99336	2.3013	-1.12805	-0.367667	1.13449	0.527181	1.69614	-0.157507	0.560583	-0.78432	-1.01307	-0.541039	0.228113	-1.24709	-1.5466	-1.04361	-0.937471	1.49738	0.993462	-0.0905652	1.0871	0.272429	-0.468082	-0.109612	0.760193	-0.776833	-0.891226	-0.195784	-0.534439	2.38942	1.53079
THSD4	-0.281707	0.53616	-0.068325	0.180716	0.413712	0.0959797	-0.338933	0.16703	-0.255687	-0.142485	-0.107705	0.08041	-0.349783	0.32826	-0.0141954	0.0141954	-0.101533	0.114107	-0.15635	2.76388	0.287209	-0.0571575	-0.206532	0.0124493	0	0.377579	-0.010118	0.00956392	0.0124493	0.146207	-0.112288	2.91336	0.0917716	-0.000306
MAN2B1	-0.12612	1.30314	0.399687	2.09953	1.94116	-0.295343	-0.00615454	1.15547	-0.583598	-0.712044	-0.223728	0.262121	0.377744	-0.202042	0.0338621	-0.249604	-0.130801	-0.132603	-0.337396	0.00615454	0.494675	0.154709	0.578018	0.370211	0.0392694	-0.174	0.316036	-0.152838	-0.154994	-0.206985	-0.256132	0	0.530365	0.223625
EFS	0.165228	-0.121638	0.00588512	0.696712	0.659799	-0.357949	-0.24594	1.79665	-0.0303097	0.63408	-0.320475	0.0355721	0.587119	-0.119894	-0.427996	-0.00588512	-0.505998	-0.323138	-0.659439	2.62774	1.0688	0.472672	0.205009	0.192766	-0.492738	-0.149777	-0.419836	-0.405364	-0.359352	-0.545604	-0.529618	2.34625	0.620383	0.245959
HIF1AN	-0.266185	0.561805	0.0812921	-0.115584	0.427551	0.00751018	-0.143569	-0.327504	0.254162	0.16293	0.313472	0.616367	-0.00751018	0.0571461	-0.0751724	-0.0391531	-0.150457	-0.170113	-0.157842	1.15833	1.59824	-0.212264	-0.0655975	0.634014	0.119356	0.0764847	-0.0114937	-0.0290813	-0.12431	-0.0610857	-0.0965653	1.07743	1.49512	-0.248989
LINC00963	0.52424	0.434289	0.0295572	0.513243	1.04862	0.456223	0.120042	0.743833	-0.141839	-0.27559	-0.0357356	-0.215143	-0.202862	-0.0295572	-0.0397053	-0.509863	-0.199604	-0.307087	-0.252555	0.975486	0.462131	0.716291	-0.0379553	0.0695648	0.218287	0.194606	-0.0363507	-0.287399	-0.0895557	0.110916	-0.00402021	1.36839	0.338271	0.677799
FPGT-TNNI3K /// TNNI3K	0.0116525	-0.0881863	0.0360579	-0.0796561	-0.639581	-0.603394	-0.151709	-0.0567737	-0.260419	-0.13231	0.80568	0.831581	2.79411	0.478893	-0.0456676	0.270766	0.495725	1.67269	2.27336	-0.408449	-0.00937748	0.00937748	1.74811	0.00681972	-0.316365	-0.335643	-0.661169	-0.566024	-0.437121	0.61915	1.33157	-0.832455	-0.696496	-0.728917
DEFA1 /// DEFA1B /// DEFA3	-0.145238	2.42228	-0.113236	0.929816	-0.116479	-0.128366	0.28042	-0.360029	0.0711484	2.22518	0.683125	0.41679	-0.100961	0.488861	-0.0806613	-0.0798807	0.30998	-0.000557	-0.27237	0.000557	0.266813	-0.0270696	-0.167258	0.22332	0.362787	0.269351	-0.224079	-0.0719867	0.108545	-0.0745034	-0.357652	-0.288141	0.0452847	-0.160193
FGFR1OP	-0.00497436	0.181629	-0.0283127	0.308302	-0.279737	-0.057898	-0.219608	-0.236613	-0.0750465	-0.4402	0.561856	0.604921	-0.00808239	1.43632	0.918666	0.481793	0.46334	0.355834	0.00497436	-0.0486794	0.119369	-0.208106	-0.253966	0.378047	0.26651	0.789053	1.01606	0.36808	0.183975	0.0214758	0.0743747	-0.144467	0.0268106	-0.224323
ATP6V1G2-DDX39B /// DDX39B /// SNORD84	-0.105422	0.431893	-0.159278	-0.14762	-0.376393	-0.380572	-0.186622	-0.553157	1.18045	0.113598	1.24559	1.40992	-0.0348783	0.00296783	-0.285119	-0.00296736	-0.153162	0.202034	0.331962	0.328235	0.195509	0.219869	0	1.42957	1.30136	0.0419769	-0.300791	-0.104108	0.0319991	0.14728	0.209078	0.309106	-0.105433	0.0894718
OR7E47P	0.0848532	0.000422	-0.000422	-0.540763	-0.997256	-0.537666	-0.76371	-0.653591	-0.0076766	-1.20545	-0.143358	0.169349	0.395206	1.22816	0.0583534	0.354392	-0.16013	0.30204	0.0463591	0.624984	1.20884	-0.195292	0.721525	0.48746	0	1.56262	0.276314	0.618625	0.106736	0.565524	0.325013	0.844363	1.44735	0.102977
RGS6	0.162089	-0.257571	-0.602087	-0.149123	0.0387568	-0.488934	-0.218967	-0.18406	0.275109	-0.404911	0.290828	0.312201	0.151468	0.869987	0.518464	-0.462879	-0.300275	-0.152624	-0.0387568	0.405836	0.845466	0.447453	0.283348	0.428437	0.340345	1.29036	0.729549	-0.0263672	0	0.0776005	0.0421987	0.504606	0.876571	0.721725
ADAM12	-0.359805	0.912862	-0.00691032	1.12445	1.97899	0.00691032	-0.04427	0.881177	0.114998	1.00991	0.647993	-0.0980439	-0.024992	0.592996	-0.067234	-0.307215	-0.0106344	0.163581	-0.228757	-0.501265	0.0151906	-0.217953	0.130087	0.106493	0.596911	0.541226	0	-0.174957	-0.0712585	0.122478	-0.0782275	-0.221814	-0.0366688	-0.170877
TFAM	0.430129	-0.784358	-0.196156	-1.0305	-1.24093	0.708864	0.553064	-0.465544	1.48068	2.15814	-0.383245	0.0277119	-0.0277119	-0.747419	-0.0661831	0.372479	-0.0977926	0.213661	0.614104	0.340829	-0.617541	0.182705	0.478147	0.351293	-0.0123472	-0.35594	0.420221	0.974997	0.33886	0.588534	0.734041	0.969176	-0.216159	0.625078
ABCG1	0.321403	0.0108213	-0.0108213	1.0437	2.28946	2.42685	-0.899363	-0.229384	0.368646	1.67507	-0.0537114	-0.339975	0.0881624	-1.98927	-0.233262	-0.147183	-0.276267	-0.31736	1.79545	1.07459	-1.29311	0.061625	0.193386	-0.101363	0.246341	-1.30183	-0.142721	0	-0.0121474	-0.230611	2.05298	1.15971	-1.30185	0.390595
HECW1	0.0166001	0.0542345	-0.340526	0.562064	-0.115458	-0.445357	-0.277305	-0.357534	0.0709133	-0.518959	0.505606	0.04915	-0.0221863	0.972174	0.186975	-0.457871	-0.00840139	-0.140193	-0.228105	0.26139	0.48893	0.00840139	0.451965	0.613114	0.614492	1.16607	0.628475	-0.193192	0.312978	0.0736814	0	0.83569	0.990417	0.559184
WNT2B	-0.637994	1.25876	1.5636	1.57243	-0.06602	0.653234	-0.114785	1.42521	0.377559	0.47504	-0.366753	0.06602	-0.509097	0.807865	-0.43163	0.107402	-0.412462	-0.571017	-0.592832	-0.507346	0.464185	-0.780228	-0.0586267	0.352974	0.0997786	1.2824	0.19551	0.336994	0	-0.0969071	0	-0.249753	0.745543	-0.0750322
SPTBN1	-0.0797081	-0.235294	-0.00239468	-0.0712557	0.00071	0.34448	0.114021	-0.317408	0.402539	-0.0549712	0.363923	0.66276	-0.159385	1.32189	0.158914	-0.191547	-0.435194	-0.123142	-0.00071	0.705412	0.110708	0.0475192	-0.0118747	0.863365	0.35744	1.45163	0.190378	-0.0146408	-0.305092	0	0.109145	0.796095	0.247762	0.0676436
CLCN5	0.591325	0.00961304	-0.288642	-1.04867	-1.90742	-0.253435	0.368837	-0.718634	-0.00961256	-0.142812	-0.0363841	0.266504	0.523701	-0.397336	0.299148	0.605323	0.731845	0.731004	0.746378	-0.102397	-0.10251	0.249026	0.64348	0.419499	0.0411487	0.0714116	0.286101	0.927829	1.03027	1.15766	1.1339	0.156813	-0.0290761	0.358885
PCNXL2	-0.169821	-0.0545402	-0.0154295	0.269054	-0.351879	-0.493851	-0.179437	-0.030663	-0.112439	-0.297422	0.449869	0.739784	0.154633	1.43149	0.44689	-0.202733	0.407507	0.773102	0.246504	0.0154295	0.44871	-0.178867	0.0157838	0.55622	0.345971	1.41928	0.212278	-0.214911	0.253303	0.54897	-0.0762043	0	0.21694	-0.26075
IGH /// IGHA1 /// IGHA2 /// IGHD /// IGHG1 /// IGHG2 /// IGHG3 /// IGHM /// IGHV4-31	-0.0518551	0.0535612	0.348705	3.59431	0.810856	-0.28353	-0.441421	0.140207	-0.209926	0.257138	0.670054	0.551736	-0.289793	0.0660014	-0.166621	-0.142622	0.18516	-0.0371699	-0.0927224	-0.0459523	0.0371699	-0.223857	-0.118217	0.548122	0.486008	0.236455	-0.0614409	0.0196266	0.291664	0.0814171	0.068388	0.0878124	0	-0.0583305
SELL	-0.456279	1.93372	2.01381	2.66169	3.00527	0.596768	0.475084	1.70166	0.254952	2.78321	-0.18435	-0.0487113	-0.869863	0.0487113	0.160195	-0.907039	-0.799072	-0.368707	-0.770299	-0.370219	-0.291949	-0.686563	-0.73631	-0.10845	-0.139517	0.220477	0.21784	-0.70522	-0.580901	-0.352851	-0.297849	-0.328953	-0.221096	-0.548645
IL1RN	-0.673768	0.451663	1.18863	0.582742	1.27531	-0.328424	-0.666661	0.719838	-0.163668	3.94411	0.003407	-0.382143	-0.264035	0.154251	-0.246493	0.354414	-0.0304604	-0.30407	-0.003407	0.493616	0.0928993	-0.267023	-0.194628	-0.0507994	-0.0654478	0.171388	0	0.256177	0.0198336	-0.0305557	0.078372	0.422719	-0.0255375	-0.219455
CACNA1F	-0.191469	-0.0383835	-0.188267	0.210227	-0.145657	-0.250927	-0.419871	0.0343328	-0.00180912	-0.277957	-0.185778	0.100508	0.203638	1.62827	0.965858	0.00180912	0.441072	0.497551	0.0316858	-0.0258822	0.293702	-0.136166	0.279441	0.445524	-0.337666	1.62722	0.731532	0.0529366	0.300068	0.465548	0.227468	-0.111889	0.316964	-0.25319
TOPORS	1.13159	-0.848956	0.57543	-1.09471	-0.915305	0.927828	0.953095	-0.152294	1.69681	2.18101	-1.2777	-0.275179	-0.207976	-1.13958	-0.0445428	0.321744	-0.180429	-0.151844	0.413625	0.0445423	0.801302	1.36072	0.085515	-0.0392542	-0.907186	-1.25329	0.110194	0.454162	-0.0632358	0.085515	0.616719	0.326715	1.09527	1.65096
P2RY13	0.176719	0.887769	1.37406	1.6687	1.88004	0.415779	-0.23609	0.487046	-0.0373058	2.07282	-0.307806	-0.066009	-0.597411	0.719762	-0.180667	-0.23887	0.0373058	-0.216282	-0.408421	-0.274493	0.437913	-0.563075	-0.315074	-0.177785	0.0294657	0.383018	-0.0828953	0.0287356	0.0709839	-0.11051	-0.428169	-0.153702	0.235133	-0.231815
SF3B1	-0.0883894	-0.438521	0.25461	0.618469	1.37978	1.68819	1.39417	-0.63019	-0.477276	-0.202915	-0.15597	-0.115881	-0.151577	-0.355886	-0.00877476	0.0367012	1.0532	0.0211401	0.174777	0.407398	0.00877476	-0.520898	0.0249157	0.121214	0.04105	-0.217329	0.128042	0.144958	1.25611	0.180089	0.27003	0.596077	0.24226	-0.400085
PML	-0.118811	-0.354228	-0.0896788	0.210421	0.00694179	0.10416	-0.121506	0.588735	0.217255	-0.612299	-0.0245314	0.441394	-0.00694227	2.22336	0.571207	-0.091332	-0.0119085	0.173364	-0.052721	0.143122	0.320979	-0.281703	0.0758676	0.274224	-0.0391779	2.37126	0.514856	-0.142948	0.0182176	0.0448904	-0.193027	0.17716	0.310175	-0.370576
FAS	0.44118	0.164585	0.528136	0.616673	0.530567	2.97857	1.43367	0.209485	0.0749512	1.37567	-0.0996168	-0.222252	-0.06534	-0.103935	-0.0309031	-0.120854	0.0309029	-0.0602901	-0.291173	-0.254445	-0.288678	-0.0518184	0.0433981	-0.184769	-0.0467722	-0.0363755	0	0.0961678	0	0	-0.19271	-0.126021	-0.14853	0.0765674
GPD1	1.61241	-0.524362	0.538261	-1.77454	-1.80236	0.717024	1.06919	0.0392537	0.293697	-0.71461	0.513154	-0.163055	0.494291	-0.432873	0.92265	-0.666224	-0.0392537	-0.233573	-0.0989928	-1.41398	0.505561	2.33821	0.732929	0.0248556	0.830035	0	1.36963	-0.297529	0.290303	0.126417	0.260598	-1.43328	0.603969	2.58771
TPSB2	-0.518463	0.794574	0.0400114	1.25125	0.703104	0.0939817	-0.166398	-0.296485	-0.0490723	-0.193537	0.00331116	0.536153	-0.0790291	0.297637	0.565664	-0.251414	-0.135287	-0.244901	-0.00331116	0.210252	0.731777	-0.200125	0.00346088	0.630394	0.297718	0.590418	0.375258	0.0454402	-0.0487037	-0.0561161	0.235824	0.309607	0.798917	0.00247717
RAB26	-0.256077	0.0104485	-0.165041	0.615996	0.884963	-0.2158	-0.0260649	0.570409	-0.285873	-0.120439	-0.173946	0.655303	0.122002	1.5892	0.594086	-0.179296	-0.110174	-0.257184	0.0668001	0.570939	0.465191	-0.0104485	-0.0260882	0.605716	-0.0859814	1.52974	0.227776	-0.213075	-0.260275	-0.147332	-0.0702705	0.0807657	0.269024	0.0136042
GZMB	-0.0176859	0.129372	0.167496	4.2279	3.3809	-0.357828	0.0735025	1.36532	-0.0709963	1.15601	-0.191972	-0.0868907	-0.0343556	0.259686	-0.387932	-0.280222	0.0176859	0.0910945	-0.243441	-0.213036	0.443389	-0.325653	-0.265044	-0.0211129	-0.34467	0.055841	-0.514859	-0.437563	-0.0778694	-0.171268	-0.38262	-0.275499	0.055841	-0.457748
EVI2A	-0.125263	1.49232	2.0971	3.9399	3.45008	0.658743	0.83981	1.40221	1.65474	4.09115	0.125263	-0.381983	-0.545259	-0.973599	-0.932691	-0.876238	-1.58924	-1.05126	-1.16574	0.297936	-1.19053	-1.27658	-0.160279	0.000751	0.370825	-0.452758	-0.434392	-0.36095	-1.27761	-0.218498	-0.648431	0.738455	-0.533493	-0.699403
SEMA3F	-0.0506864	0.15719	-0.493562	-0.0304236	-0.122195	-0.643489	-0.348039	0.0304232	0.278305	-0.23047	0.233877	0.31612	0.284845	0.233167	0.300843	-0.218273	-0.0987496	-0.0661297	-0.105707	0.205381	1.11333	0.23314	0.613099	0.506249	0.734231	0.362494	0.551154	-0.10501	-0.0155764	0.0791645	0.0183864	0.739764	1.37418	0.421765
FCGR2C	-0.158599	0.00134897	-0.152102	0.152452	0.694473	0.362299	0.15615	0.289959	-0.166159	-0.296659	-0.208403	0.57956	-0.320525	0.86659	0.232505	-0.47754	-0.00134945	-0.577775	-0.229679	0.802495	0.775724	-0.120842	0.14659	0.86603	0.0596828	0.825123	0.215013	-0.0343571	0.249648	-0.112173	-0.0348711	0.841225	0.872993	0.156906
SPEF1	-0.0775847	0.00811768	-0.334403	-0.0081172	0.0846019	-0.442511	-0.168458	-0.097827	-0.0822678	-0.493503	0.563167	0.331084	0.285518	0.879032	0.191052	-0.13366	-0.291061	0.0325704	-0.052557	0.266448	0.952961	0.242853	0.50405	0.464418	0.529848	0.974629	0.331463	-0.0184498	-0.191648	0.150087	0.0526142	0.39419	1.08458	0.323002
GH2	-0.0376787	-0.11687	-0.283854	0.203339	-0.0640931	-0.287381	-0.277026	-0.139274	-0.201711	-0.399431	0.390439	0.29312	0.0245719	1.43529	0.361633	-0.0245719	0.411045	0.38391	0.108547	-0.137261	0.322738	0.0917854	0.212005	0.221148	0.428017	1.39091	0.406239	-0.0630188	0.316501	0.517626	0.206017	-0.0550227	0.400081	0.216297
CXCR6	-0.0891991	0.329246	1.23665	0.784388	2.48398	-0.0976291	0.456781	0.291905	-0.0757651	0.882347	-0.196942	0.0220141	-0.0220141	-0.0314102	-0.190672	-0.228929	-0.160493	-0.562755	-0.441602	0.385165	0.300682	0.155731	0.143914	0.283337	-0.0352626	0.191638	0.0572653	-0.0620203	0.000314	-0.0688143	-0.264033	0.475281	0.107255	0.19362
ASIC2	0	0.299565	0.0538616	0.396946	-0.0359592	-0.206512	-0.447297	0.310637	0	-0.31367	-0.261499	0.73598	0.181308	1.38709	0.368233	-0.131309	-0.226229	-0.191954	-0.027895	0.354906	0.678021	-0.110913	0.321476	0.411542	-0.102174	1.39185	0.568637	-0.0743651	0.0236707	0.0142932	0.0420146	0.255224	0.595738	-0.00836897
CD209	-0.0377827	0.0397644	1.3526	1.24657	1.59416	-0.313108	-0.35968	0.842377	0.0377831	0.743308	-0.201045	-0.119391	-0.298115	0.391505	-0.401893	-0.218692	0.066505	0.22137	-0.504632	-0.360961	0.223944	-0.389687	-0.0114555	0.256276	0.0996594	0.878081	0.0259542	0.266803	0.515914	0.506712	-0.22963	-0.0241632	0.410572	0
GSPT1	0.217102	1.06184	-0.462321	-0.320795	0.400556	0.498909	0.39403	-0.485448	0.74708	0.548105	-0.986349	0.184623	-0.105182	-0.724891	-0.584749	-0.0779304	-0.0746279	-0.373967	-0.285077	0.827115	0.549422	0.0746279	0.461317	0.777945	-0.495854	-0.181171	-0.0458717	0.50874	0.489027	0.169444	0.274915	1.60909	1.05089	0.60828
ALAS2	-0.389079	5.90191	0.291572	0.149923	-0.343271	-0.636114	-0.441496	-0.230541	-0.20225	0.228228	0.261298	0.00316143	-0.144757	0.789979	0.301053	-0.275258	-0.0675793	0.0467687	0.107126	-0.00316143	-0.16047	0.0721855	0.0993075	-0.038805	0.091692	0.809964	0.231461	-0.176716	-0.0545135	0.129574	0.0160294	0.0538802	-0.172896	0
DNAAF1	-0.285509	0.0238752	-0.181449	0.65682	0.148936	-0.0895948	-0.11305	-0.343985	0.080441	-0.248871	0.311492	0.693439	0.518799	1.14067	-0.0309076	-0.0928812	-0.0238752	-0.209427	-0.166581	0.231966	0.765116	0.0477567	0.500051	0.64676	0.289237	1.32509	-0.0534496	-0.00853729	0.0558081	0	-0.0906496	0.288999	0.52962	-0.0692606
HAO1	0.0130372	-0.218083	-0.538075	-0.385289	-0.723894	0.538286	-0.692099	-0.378307	0.787324	-0.435645	0.681437	0.395124	0.166159	1.33202	-0.018353	-0.0130372	0.656445	1.00004	-0.0853276	-0.435676	0.238465	0.485435	0.217394	0.244092	0.755155	1.14523	0.0728698	0	0.42976	0.992487	-0.0472903	-0.505902	0.297707	0.275055
LRCH4 /// SAP25	-0.347967	0.244245	-0.242239	0.571952	0.547299	-0.536543	-0.327383	-0.135099	-0.110037	-0.631245	0.118301	0.483501	-0.0307479	1.80337	0.462318	-0.19084	-0.0869293	-0.0859671	0.0307474	0.284067	0.518404	0.230666	-0.0419021	0.523091	0.0332875	1.8929	0.395394	-0.0104361	0.0222774	-0.0101128	-0.111951	0.223959	0.61255	0.147168
TGFBI	-0.447181	0.937172	0.567732	2.56833	3.82928	1.24368	1.21889	0.608945	-0.259562	1.65749	-0.632755	0.0310631	-0.794908	-1.18153	-1.36291	-0.694529	-1.03963	-0.370141	0.0531311	0.963174	-0.0310631	-1.14271	-0.0925026	0.712427	0	-0.612031	-0.867672	-0.148174	-0.449718	0.172839	0.471956	1.55792	0.497174	-0.722502
VAV1	-0.0676599	0.808692	0.939892	1.2212	2.41095	0.0804915	-0.183512	0.505568	0	0.638236	0.277524	0	-0.0370893	0.0186553	-0.136342	-0.107584	-0.276093	-0.0388503	-0.184829	-0.0966201	0.443014	-0.353857	0.106469	0.0965657	0.403702	0.107943	-0.0546756	-0.0371594	-0.188318	0.074759	-0.155476	-0.163532	0.37159	-0.182625
GCFC2	0.207009	-0.482449	-0.246657	-0.559319	-0.199831	0.262998	-0.296588	-0.788248	-0.0603991	-0.022419	0.0224195	0.214139	0.294162	0.168536	-0.277549	0.72888	0.483751	0.646671	0.635936	2.16065	-0.292592	-0.483525	0.361866	0.347027	0.00291252	0.0699492	-0.293084	0.841499	0.467114	0.723791	0.489182	1.95777	-0.419957	-0.424458
PHLDA2	0.255106	-0.202289	-0.288123	-0.199294	0.921576	0.262074	0.225969	0.155608	0.399789	-0.217592	-0.219782	0.138093	-0.288123	0.335785	-0.407615	-0.196815	-0.138093	-0.384624	-0.309258	0.682879	1.24207	0.438724	0.0267921	0.29953	0.12835	0.481205	-0.0995793	0.0117865	0.0924401	-0.0774727	-0.140546	1.02654	1.63565	0.648291
SPIN1	0.985861	-0.287437	0.552665	-1.33683	-0.0183749	2.12234	1.73091	-0.786383	-0.531622	0.392353	-0.376379	-0.0370135	1.28772	-1.07839	-0.0837131	1.07004	0.227043	0.0183749	0.584319	0.094142	-0.864338	-0.200938	1.38219	0.0835643	-0.0923738	-0.78759	0.0923557	1.14325	0.272458	0.269565	0.799602	0.272957	-0.747208	0.0793128
WDR43	0.436092	0.803368	-0.534314	-0.205157	1.31048	0.24983	0.100657	-0.183467	0.722336	0.575098	-0.475791	0.873172	0.554045	-0.149555	-0.100657	-0.221064	-0.527105	-0.941391	-0.624848	1.32596	1.43775	-0.788834	0.588009	0.940383	-0.00228119	-0.286867	-0.0388899	-0.202783	-0.170733	-0.550719	-0.741493	1.64668	1.91797	-0.505746
GABRD	-0.0652971	-0.0652938	-0.39586	-0.0257239	0.127281	-0.415613	-0.0739183	-0.289019	0.120015	-0.171667	0.525381	0.855728	0.250875	1.03965	0.0794167	-0.0172777	0.0172777	-0.126255	0.264142	-0.11598	0.87696	0.0812397	0.163101	0.795434	0.513293	1.03274	0.0788183	-0.0300379	-0.0290432	0	0.185287	-0.146676	1.03841	0.152491
PDS5A	0.388345	-0.131617	0.233041	-0.302372	0.0725164	1.44586	0.749605	0.140573	0.929549	1.00317	-0.4128	-0.0997338	-0.0725164	-0.397148	-0.159361	-0.133991	-0.0997338	-0.213651	0.209591	1.95053	-0.0741739	0.230098	-0.0445218	-0.0477686	-0.364625	-0.311456	-0.213722	-0.042963	-0.108852	-0.182983	0.135294	2.0177	-0.0886021	0.226473
TMEM51	-0.579345	0.288026	0.647709	-0.0246067	0.870021	0.205774	-0.208204	-0.649124	-0.106345	-0.370702	-0.608729	0.0246067	-0.661499	-0.533926	0.162645	0.0375662	0.0778074	-0.0716371	0.386853	0.05653	0.844393	-0.579718	0.100081	0.556576	0	-0.00275803	0.82993	0.82994	0.522094	0.514295	1.15645	0.698952	1.55352	0.254548
CXCL13	-0.454142	0.000406	1.52705	0.679252	4.78128	-0.445863	-0.401319	-0.000406	-0.321409	0.0923591	0.16523	0.0495043	-0.287608	0.652369	-0.0551021	0.106479	0.0300565	0.0485558	-0.160295	-0.240234	-0.233299	-0.0641096	-0.074894	0	0.245569	0.570414	0	0.132167	0.0369735	0.122273	-0.0517807	-0.101511	-0.118841	-0.00957394
CPSF1	-0.0727658	0.0255566	-0.0989895	0.247101	-0.0695787	-0.291837	-0.014462	-0.00339937	0.0587521	-0.135553	0.611143	0.481287	0.340907	1.15753	0.70801	-0.0407805	-0.012928	-0.129226	-0.0816116	0.00339985	0.519169	0.114276	0.337532	0.583984	0.223268	0.896283	0.474887	-0.0403481	-0.139368	0	-0.00816536	-0.0529733	0.453444	0.171574
KIT	0.275033	-0.495914	0.507037	-0.48734	-0.502252	0.425227	-0.707955	-0.701561	-0.295514	1.01981	-0.764326	0.361885	-0.180605	-1.1989	0.40295	1.48195	-0.0927176	0.73702	0.136132	0.850717	-1.61649	0.0927181	0.461803	1.09192	-0.216713	-0.617866	1.23939	1.79586	0.457136	1.01269	0.679435	1.48306	-1.25324	0.834474
ATP2C2	-0.480144	-0.000952	0.401769	-0.526818	-0.473557	-0.369101	0.000952	0.0492878	-0.489499	-0.994071	-0.0873055	0.227232	0.230344	-0.419138	-0.0211611	0.443785	1.34187	1.02152	0.689042	-0.30785	0.256746	0.59939	0.194057	0.343764	0	-0.161302	0.0216489	0.499875	1.43753	1.01844	0.82842	-0.0982475	0.386822	0.648451
LZTS1	-0.112681	0.00323916	-0.580559	0.0668802	0.13657	-0.27457	-0.00885248	-0.220227	-0.106846	-0.487527	0.246108	0.6358	-0.151755	0.504235	0.656767	-0.194638	-0.00323916	0.126067	-0.0494523	0.514759	1.06067	0.523304	-0.0750518	0.552451	0.135072	0.54707	0.381171	0	0.0627785	0.209735	0.0565186	0.633919	0.949307	0.472946
SLC25A16	-0.203724	0.788951	-0.275569	1.20757	0.491702	0.112171	0.612869	-0.536112	-0.120726	-0.159113	1.95406	1.2185	-0.393897	0.0118794	0.200697	0.134872	-0.42719	-0.134735	-0.227379	0.759636	-0.0118794	-0.367896	-0.42539	1.25359	1.68478	0.0388136	0.0473781	0.0115204	-0.479856	-0.315333	-0.452355	0.654326	-0.0325184	-0.409876
ERV3-2	0.218583	-0.102229	0.0650873	-0.124539	0.460398	0.0877027	-0.1209	1.3505	1.26272	0.912901	0.0236321	-0.056529	-0.262671	-0.0236321	0.869987	-0.227562	-0.496144	0.349974	-0.343188	3.53639	-0.196425	-0.321293	-0.40302	-0.345386	-0.251566	-0.247079	0.205157	-0.439626	-0.723895	-0.0374622	-0.463018	3.02872	-0.586672	-0.401766
ESRRA	0.166648	-0.077548	-0.287401	-0.848171	-0.932416	0.577524	0.727199	-0.0756826	-0.338914	-0.589808	-0.125835	0.0373068	0.665622	0.223394	0.111169	-0.116536	0.0024538	-0.13281	-0.0024538	0.246787	1.11354	0.940878	0.820161	0.0839081	0	0.326776	0.397579	-0.0267925	0.326811	0.0388575	0.0475607	0.404806	1.38795	1.09679
GJA3	-0.0577331	-0.21497	-0.679576	0.120922	0.184005	-0.256558	-0.0998488	0.243357	0.126395	-0.240504	-0.297508	0.234847	0.0048151	0.742105	0.435845	-0.0048151	-0.490787	-0.21497	-0.00546789	0.569144	0.979917	0.260931	0.379723	0.254487	-0.0376544	0.978707	0.858811	0.295654	-0.176631	0	0.219085	0.846819	0.815225	0.414955
CD1B	-0.427024	-0.35526	0.031559	0.311611	0.0105228	-0.270843	-0.357119	0.499192	-0.223984	-0.114394	-0.0105228	0.0579743	-0.04812	2.19104	0.123081	-0.218216	0.247733	0.528739	0.192659	-0.166676	0.230471	-0.244884	0	0.124314	0.0232329	2.16619	0.230088	0.0481019	0.513547	0.687156	0.261632	-0.0286231	0.315568	-0.140493
RHOF	-0.274677	0.364498	-0.00596523	0.468889	1.06865	0.00596523	-0.324576	0.543557	-0.524888	-0.37492	-0.0783057	0.203298	0.0561266	0.0782552	0.226554	-0.0779066	-0.406756	-0.156626	-0.087841	1.76711	0.194955	-0.399914	0.159814	0.34306	0.24732	0.259178	0.610926	0.140827	-0.103737	-0.0761919	0	2.22682	0.235944	-0.124586
EPS8L1	-0.227518	0.8041	-0.761114	0.425645	0.939805	-0.0833993	0.146708	1.18815	-0.582858	-0.0177932	0.217829	0.655733	-0.255468	0.683569	-0.0441632	-0.153386	-0.0265436	-0.160491	-0.133729	1.372	0.764473	0.0177937	-0.292952	0.477153	0	0.548787	-0.0618677	-0.250318	-0.245395	-0.424985	-0.172457	1.29001	0.659778	-0.117776
RHBG	0.301993	-0.738717	-0.755646	0.00431204	-0.520531	0.244524	-0.330396	0.33403	0.116671	-0.241741	-0.0789499	0.134264	-0.340191	0.532851	0.309322	-0.00431204	-0.112533	-0.0315084	-0.63591	0.876595	1.1451	0.502911	-0.08711	0.507633	0.208319	0.770908	0.670705	0.0380068	0.184282	0.0417356	-0.375896	1.16871	1.51325	0.826169
SLC6A8	0.250993	1.18144	0.898656	-1.15571	-1.80161	0.763732	0.751832	-0.865999	0.207785	0.0362625	0.366045	-0.218208	0.423298	-0.636314	-0.076519	-0.539725	-0.175509	-0.0362625	0.671585	0.10691	-0.833237	-0.496846	1.23078	0.234267	0.822552	-0.069808	0.79908	0.216326	0.675643	0.740714	1.3973	0.996629	-0.014287	0.32637
AC128677.4 /// CH17-132F21.1 /// IGKV1OR-1 /// IGKV1OR-1 /// IGKV1OR10-1 /// IGKV1OR10-1 /// IGKV1OR2-2	0.10289	-0.516791	0.686121	2.04743	2.49428	-0.698419	-0.12555	0.242006	-0.244403	0.105849	0.191249	0.278087	0.0834498	0.180394	-0.253219	-0.434186	-0.257853	-0.319958	-0.586452	-0.0834503	0.546365	-0.489368	0.310627	0.531977	0.713302	0.302844	0.228851	-0.22995	0.0208774	0.0212851	0.0460439	0.432194	0.86627	-0.0149112
LMO3	-0.0223799	-0.187861	0.762708	-0.411202	0.0149059	-0.38279	-0.552265	0.231735	0.0715876	1.32871	-0.336565	0.809751	0.444447	0.119348	-0.0149059	0.296639	-0.140739	-0.21736	0.738366	1.37268	-0.359799	-0.0424318	0.280862	1.04596	-0.283065	0.0239983	-0.203304	0.256762	-0.0684948	0.0237083	0.445057	1.32909	-0.247032	0.0517244
MRPS2	1.08831	0.444482	-0.0163522	-0.433014	-0.418202	0.776397	1.23907	1.12536	-0.169027	-0.703035	0.0645361	-0.658552	1.34997	-0.334879	0.0163527	-0.17229	0.0690155	-0.383879	-0.561674	-0.121756	0.545918	1.21935	1.541	-0.76753	0.228912	-0.0707931	0.0947704	-0.0707931	0.0937681	-0.244858	-0.563148	-0.294752	0.650018	1.60971
FOSB	-0.465166	-1.86776	1.63113	-1.98736	-1.34678	-1.21524	1.30882	-0.826669	-0.897736	-1.82768	-2.13043	1.95838	-1.10164	-0.513044	1.83231	4.49648	0.625461	1.97413	3.77841	4.1124	2.08895	0.465165	-2.95338	0.586005	-4.10942	-2.50068	0.143371	2.86513	-0.889355	0.103054	1.93155	2.17272	-0.0300665	-1.24356
CHI3L2	-0.19222	1.39371	0.52609	1.25402	1.69219	0.465391	0.0266857	0.865619	-0.0266857	0.710127	-0.101231	0.460465	-0.283881	0.283619	0.243677	-0.63192	-0.245977	-0.459453	-0.434436	-0.185455	-0.200171	-0.252098	0.0123835	0.472556	0.176129	0.218628	0.277753	-0.1506	0.054637	0.201225	0	-0.206048	0.260249	-0.0604281
AIM1	0.325704	-0.479348	0.457691	-0.323271	0.069108	-0.205516	-0.174743	-0.697366	0.0103588	0.00898361	-0.498482	-0.00898361	0.508535	-0.98527	-0.268231	0.350362	0.25029	0.424425	0.259124	-0.0215263	-0.156608	0.16532	1.15267	0.697792	0.082634	-0.424051	0.328185	1.02888	0.730988	1.01444	0.852482	0.543421	0.493876	0.651722
SSTR5	-0.0877891	-0.0177994	-0.386952	0.182828	0.0100417	-0.358422	-0.132639	0.315087	-0.0100412	-0.0594153	0.530087	0.965847	0.36294	0.556113	0.517357	-0.270702	-0.020278	-0.120433	-0.113442	0.267932	0.898834	0.164168	0.279485	0.785775	0.337878	0.669257	0.438299	-0.267735	-0.152662	-0.0359511	-0.0973558	0.177285	0.665635	0.162858
SCAPER	-0.556272	-0.533524	-0.315223	0.737274	-0.309971	-0.54662	-0.416515	0.196104	-0.532896	-0.373159	0.693276	0.858923	0.00861216	1.59244	0.769038	0.0411115	-0.0406542	0.438832	-0.00861216	0.0427055	0.413573	-0.201377	-0.120415	0.880745	0.766867	1.66906	0.725233	-0.00938988	-0.0965238	0.350905	0.0274911	0.0700049	0.105278	-0.171125
IK /// TMCO6	-1.07585	0.139671	-0.720623	0.298255	0.695838	-0.529882	0.292909	-1.92449	-0.909882	-1.603	0.752245	1.98919	0.437407	1.39622	-0.139671	0.240953	-0.513093	-0.406589	-0.88582	3.06829	0.442951	-1.08899	0.532137	2.39138	0.744178	1.16529	-0.0427027	0.358281	-0.540167	-0.343281	-0.906265	3.36826	0.452725	-0.986896
HELLS	0.0850277	0.400487	-0.102021	0.473897	1.84732	0.977544	0.255955	0.756541	0.222266	1.0961	0.578214	-0.0776253	-0.235269	-0.0460329	-0.207558	-0.170128	0.0460329	-0.227675	-0.222073	-0.0614438	-0.0953331	-0.230525	-0.10964	0	0.710883	-0.0365539	0.019671	-0.0799255	0.2507	-0.0190034	0.0732622	0.205835	0.0666819	0
GPR37 /// SEL1L2	-0.129739	1.16541	-0.171044	0.0881634	0.221374	1.64431	0.210758	1.53733	1.80175	2.10986	0.417675	0.320557	-0.890384	-0.166952	-0.330036	-0.189157	-0.0881634	-0.467264	0.194871	-0.873945	-0.404317	-0.362283	-0.323122	0.317812	0.366611	0	-0.0210509	-0.114784	0.0896974	0	0.730748	-0.297891	-0.11422	-0.137752
MCM4	0.621596	0.309906	-0.519953	-0.0691252	0.853693	0.706095	0.429417	-0.11936	1.09088	1.45081	0.0691252	0.267399	-0.241439	-0.660377	-0.486757	-0.40628	-0.437783	-0.454539	-0.430175	1.45996	0.424625	-0.160133	0.0413594	0.251507	0.0796843	-0.263408	-0.20396	-0.0163412	-0.142902	-0.0553379	-0.103652	1.88518	0.853604	0.107124
NEU3	-0.0725527	-0.0591922	-0.170893	0.374635	-0.0518393	-0.285059	-0.0703383	-0.033155	0.00861168	-0.2314	-0.00861168	0.455001	0.0263705	1.18883	0.38259	0.144765	0.219734	0.0393143	-0.0288062	0.213195	0.722869	-0.0530171	-0.0195179	0.37505	0.161619	1.26504	0.480902	0.237178	0.199797	0	-0.23727	0.192657	0.772596	-0.0131059
SAMSN1	-0.628912	0.0134249	1.5394	2.8884	3.2393	0.378569	-0.0134249	0.0641551	0.195571	3.53032	-0.821539	0.0872536	-0.534947	-0.917491	-0.55455	0.173453	-0.728227	-0.935963	-0.734149	1.33256	-0.736727	-0.768046	-0.149266	0.267788	-0.282725	-0.145115	-0.253794	0.334577	-0.0804777	-0.284538	-0.120566	1.44854	-0.305169	-0.372379
HTR5A	-0.36078	-0.200983	-0.594983	-0.114196	-0.593187	-0.131199	-0.337697	0.00746202	-0.0216699	-0.361876	-0.114497	0.574528	0.0187955	1.09263	0.484278	0.0608177	-0.00746202	0.231018	0.0223041	0.331774	0.578627	0.140137	0.202616	0.471963	0.258066	1.42785	0.782771	0.196358	0.143974	0.269395	0	0.484208	0.726593	0.457625
MFAP5	-0.232318	-0.323783	0.526667	0.170019	0.0150805	-0.0277653	-0.0213659	0.562456	-0.000547	-0.0656586	0.0151782	0.0064671	-0.230154	-0.00214577	0.000547	2.42542	0.0157473	-0.119949	-0.0163381	0.0646191	1.13014	-0.133399	-0.191304	-0.125259	0	0.00925374	-0.0221231	2.03648	0.00641275	-0.159502	0.00282049	0.00282049	0.935623	-0.130961
CLIC4	0.125546	-0.685889	0.817482	-0.20163	-1.51029	-0.330306	-0.0775652	-0.177392	-0.237318	-0.429995	-0.32968	0.0775657	1.12058	-0.273557	0.499585	0.945245	1.04325	1.07356	1.15448	-0.976224	0.318359	0.124454	1.10276	0	-0.431895	-0.65474	0.290581	0.904964	1.02403	1.19871	1.10757	-0.878645	0.405674	-0.0171823
GIPC1	-0.558835	0.581445	-0.495173	-0.314144	0.520422	-0.259249	-0.0139542	-0.590558	-0.285667	-0.808523	-0.0583735	0.699037	0.710754	0.313442	-0.204819	0.027236	0.0139542	-0.129442	0.27382	1.00368	1.01881	0.1702	0.676205	0.839121	-0.00682163	0.140095	-0.217972	-0.0593538	0.323863	0.236989	0.348443	0.895718	1.20694	0.123677
PACSIN3	-0.263988	-0.0499973	-0.141509	0.0499969	-0.109423	-0.785854	-0.27262	0.304338	0.442194	-0.562438	0.236099	1.22581	0.460669	1.01776	0.363884	-0.118499	-0.110316	-0.219699	-0.124471	0.216455	1.33404	0.682182	0.275548	0.61307	0.24511	0.71569	0.260216	-0.202661	-0.317436	-0.357175	-0.17966	-0.0328674	1.16426	0.360246
PDE1A	-0.663432	1.21608	-0.460463	1.19841	-0.0228357	-0.101924	-1.81406	1.49713	0.265854	0.0823984	0.394361	0.484861	0.0228357	-0.497869	-0.514452	0.322369	-0.047802	-0.0884676	-0.572259	2.63264	-1.34481	1.00088	0.242497	0.510281	0.535395	-0.479353	-0.572634	0.506197	0.0195427	-0.00586128	-0.400064	2.66706	-0.945048	1.04841
ADAP2	-0.0641031	0.811661	0.0178323	1.01573	0.184972	-0.507597	-0.084517	-0.488872	-0.0178323	0.37579	0.448777	0.365233	0.076344	-0.420523	0.198084	0.0908022	-0.300691	-0.390201	-0.560711	-0.954937	1.06295	-0.449617	0.797516	0.718122	0.952023	-0.108289	0.614834	0.851694	0.275898	0.244915	0	-0.190007	1.52066	0.0274477
AHNAK2	-0.422011	0.714901	0.18478	2.04366	0.434979	0.848228	0.647505	0.955042	0.0539079	0.957864	-0.659075	-0.0685229	-0.239214	0.681712	-0.136063	-0.235906	-0.505239	-0.627661	-0.741799	-0.0539079	0.306338	-0.233943	0.240708	0.152608	-0.0294752	0.9358	0.100424	0.0553632	-0.114524	-0.184729	0	0.511394	0.539935	0
SP100	-0.586918	-0.274961	2.37276	3.25781	1.06676	-0.176451	-0.612509	-0.505599	-0.572437	0.0234728	0.51254	0.844547	-0.298893	-0.0175457	0.785577	-0.0779371	0.975023	1.2609	2.06515	0.0175457	-0.475827	-0.393074	-0.806589	0.449553	-0.182218	-0.564686	0	-0.801555	0.171846	0.553361	1.11255	-0.819464	-1.05147	-1.13949
CD1D	-0.320649	0.773832	0.0753708	2.00396	1.58823	0.0706596	0.0109844	1.22831	-0.135017	1.73442	-0.463263	-0.0818005	-0.109303	0.53547	-0.0772519	-0.0109844	-0.0390511	-0.224041	-0.212893	0.0552573	0.0875301	-0.314282	-0.0110559	0.0442104	-0.210789	0.493359	0.0240521	-0.0380621	0	-0.0393372	-0.19573	0.00577211	0.0776596	-0.216704
CEMIP	-0.323793	0.799513	0.0998254	2.13731	0.534728	-0.171835	-0.058639	1.14516	-0.141341	0.91102	-0.0244098	-0.151859	0.0244098	0.701909	0.103373	0.0388589	-0.0913672	-0.0755367	-0.141397	-0.0761709	0.15085	-0.434041	0.0897808	-0.0476727	0.0695181	0.970991	0.197194	-0.0551848	0.0296211	0.0045557	-0.140776	-0.00658035	0.136663	-0.0967217
RNF10	0.196318	1.16766	-0.240023	-1.52506	0.558536	0.689261	0.739561	-0.385585	0.066597	0.020607	-0.265203	-0.261724	0.47743	-0.272565	-0.453136	-0.0512075	-0.020607	-0.0723247	-0.095108	1.0649	0.648643	0.998964	0.501746	0.135934	0.035533	-0.157798	-0.494966	-0.0504298	0.0621653	0.0304937	0	1.05655	0.72994	1.27051
MVK	-0.11083	0.621713	-0.25209	-0.162149	-0.195993	-0.232112	0.0149627	-0.396222	-0.152921	-0.63396	0.262033	0.400193	0.430657	0.0881128	0.372063	-0.0552974	0.0184398	-0.0149627	-0.232432	0.315616	0.976853	0.1826	0.565977	0.65287	0.410826	0.758781	0.637103	-0.0311799	0.00036	0.0406437	-0.00223255	0.547484	1.10298	0.177459
TAF1D	-0.248675	0.386563	-0.233834	0.945322	0.649707	-0.34479	0.284417	0.080545	1.1644	1.6303	-0.338869	0.617615	1.12175	-0.590877	0.40872	-0.190671	-0.117607	-0.136289	-0.0805445	0.959641	-1.01467	-0.346828	1.2122	0.684833	-0.249534	-0.470283	0.356099	-0.150858	0.035985	0.0354271	-0.0679884	1.05593	-0.761506	-0.182711
CTH	0.70394	-0.436588	-0.265768	-0.575673	-0.948394	0.873786	0.333174	-1.06816	-0.750066	0.153102	0.322816	-0.153102	-0.424426	-0.176859	0.763162	0.989778	0.676927	0.450651	1.24717	-1.29955	-0.792383	0.418148	0.0755744	0.202148	0.716994	-0.0919538	0.931304	1.16477	0.969557	0.782686	1.57051	-0.69229	-0.389678	0.819858
CFLAR	1.37563	-0.454339	-0.357567	-0.0108633	0.655412	1.79617	1.55419	0.249266	0.0108633	1.24799	-0.291808	-0.41361	-0.602544	0.144738	-0.163742	-0.606661	-0.0946879	-0.209435	-0.168272	0.229097	0.322538	0.537213	-0.0468845	0.0168581	0	0.0582757	0.153475	-0.0835815	0.138333	0.22008	0.0249019	0.278973	-0.0605221	0.649299
GNG4	-0.444901	0.258998	-0.0211263	0.328361	-0.727141	-0.186584	-0.650961	-0.0899272	-0.0764651	-0.602661	1.28447	0.256069	0.365802	1.18991	0.622327	0.324773	0.505767	0.260202	-0.0746231	-0.359411	0.0211267	-0.23006	0.325015	0.154523	1.46527	0.985981	0.839779	0.121071	0.395617	0.30019	-0.02457	-0.352439	0.040483	-0.10733
PPAP2C	0.0096941	0.479918	-0.0096941	1.30423	1.3496	0.760901	-0.234853	2.13494	0.117051	0.681503	-0.215933	-0.230992	-0.104256	-0.28939	0.297288	-0.384258	-0.356948	-0.463297	-0.803413	0.0984864	-0.177387	0.170318	0.13676	0.0305305	0.542783	-0.0113926	0.51772	0.137503	-0.121216	-0.0401506	-0.136608	0.194576	0.252456	0.460022
ARHGEF4 /// LOC101930241	-0.512845	0.134376	-0.469481	0.149937	-0.0229521	-0.356171	-0.184115	-0.0349455	-0.15114	-0.633628	0.111151	0.312616	0.287387	2.21188	0.677485	0.192032	0.0441613	0.403765	-0.132589	-0.381682	0.0229521	-0.252974	0.447809	0.599771	0.19079	1.74318	0.708931	0.232881	0.23997	0.389824	-0.0045867	-0.00845957	0.218965	-0.078063
LOC729966 /// PDE4C	-0.0259104	1.65141	-0.158368	0.746598	0.0299034	-0.481481	0.267324	-0.134723	0.221543	-0.0604019	2.06106	0.870158	-0.329724	-0.574422	0.0259104	0.0775804	-0.0308819	-0.115186	-0.140399	0.517161	0.66253	-0.0573769	-0.450686	0.845508	2.19845	-0.883982	-0.173717	-0.120141	-0.356097	-0.326243	-0.0892572	0.299167	0.477511	-0.355263
LENEP	-0.0533462	0.349776	-0.0329423	0.353044	0.0342374	-0.330064	-0.0500546	-0.0595741	-0.0842447	-0.283604	0.60111	1.10802	0.452167	0.842468	0.706227	-0.183788	-0.0620165	-0.180806	0.0329423	0.0998678	0.407819	-0.0883107	-0.0265188	0.796676	0.679056	0.943931	0.371291	-0.113493	0.0211334	-0.110439	0.0960636	0.215705	-0.181393	-0.18821
TP63	-0.461088	0.57465	-0.187565	-0.155944	-0.0633531	-0.530045	-0.424384	0.903458	-0.354971	-0.787098	0.581913	-0.000476	0.24991	2.10277	-0.0519953	-0.19348	0.160149	0.488781	0.173898	0.0386214	0.700088	0.000476	0.134139	0.374454	0.317107	1.83195	0	-0.194886	0.0505319	0.526226	0.139423	-0.0720196	0.301073	-0.0924001
OSBP2	0.0297465	-0.530439	-0.085454	-0.0441589	0.450688	-0.19166	-0.279992	-0.128943	0.371024	-0.209711	0.17907	0.144969	0.00986242	1.13139	0.62947	-0.508154	-0.0392117	-0.00986242	-0.470342	0.120012	0.987649	0.143937	0.257201	0.386184	0.588276	0.942271	0.872034	-0.337443	0.153212	0.116236	-0.177683	0.20523	1.28709	0.0827441
PP13	-0.708342	-0.0659704	-0.431363	0.150355	-0.413613	-0.908184	-0.871567	0.0630999	-0.535819	-0.722665	0.103935	0.466186	0.463968	2.56259	0.346096	-0.0630999	0.220519	0.488163	0.111269	-0.280295	0.410823	-0.230744	0.590742	0.5758	0.29807	2.54902	0.514771	0.0657887	0.422155	0.54852	0.174545	-0.0743761	0.276619	-0.0241079
TOP3A	0.228991	-0.164992	-0.298157	-0.0387144	0.796772	-0.175698	0.152621	-0.0709553	0.730012	0.0785389	-0.102839	0.411623	-0.269436	0.489548	0.715467	-0.362045	-0.235635	-0.13287	0.077467	0.0387139	0.896868	-0.136322	-0.215937	0.536348	0.138831	0.738381	0.640839	0.0120225	0.0120225	0.0157847	0.150607	0.162422	1.35072	-0.103348
TMEM74B	-0.0405121	-0.0777602	0.00179481	1.0305	-0.00903416	-0.0995245	-0.172746	-0.132943	-0.0459919	-0.39281	-0.00179481	0.261891	0.110071	1.54491	0.523636	0.00922966	0.14323	-0.0913644	0.402668	-0.124557	0.593126	0.0438023	0.200048	0.321267	-0.175498	1.37244	0.245233	0.023778	0.0295224	0.0914464	0.13589	-0.0168886	0.300246	0.0636435
AHSA2	0.725093	-0.570803	-0.592657	0.171497	0.237135	-0.454821	0.860819	-0.644132	0.169139	1.0251	-0.13408	0.696723	1.55158	-0.532077	0.739749	-0.162538	-0.216479	-0.100836	-0.079669	1.22463	-1.03288	0.079669	1.49589	0.816427	-0.0170364	-0.352664	0.73893	-0.0798874	-0.0549026	0	-0.00429821	1.29037	-0.826368	0.0991192
CD8A	-0.424204	0.373925	1.16097	3.80372	1.62323	-0.466011	0.0499387	0.329315	-0.375984	0.0586948	-0.434623	-0.0804896	-0.0535974	0.810522	-0.574242	-0.457214	0.051075	0.0907769	0.291435	-0.329135	-0.0499387	-0.511636	0	0.449551	-0.238687	0.923746	0	-0.108299	0.055181	0.154014	0.141269	-0.150525	0.252327	-0.302397
ZNF236	-1.00114	-0.863163	-0.480557	0.239456	0.0607715	-0.625432	-0.783492	1.82223	0.161249	-0.697266	-0.408045	0.337781	-0.128383	1.84397	0.678814	0.322472	0.643744	0.526507	0.447675	-0.419954	-0.0607715	-1.16557	0.00782871	0.793334	-0.257534	2.10513	0.843743	0.528001	0.797405	0.832542	0.608484	-0.211242	0.219808	-0.656087
HADHA	0.810813	-1.04103	0.382268	-0.0299482	0.142667	1.08344	0.916839	-0.465833	-0.0288391	-0.0206041	-0.0674372	0.0760641	0.0211372	-0.567192	0.0694065	-0.730892	0.024457	-0.522071	-0.476049	-0.700565	0.95789	0.0206041	0.605521	0.83145	0.674586	0.148625	0.704236	-0.0658908	0.65677	0.0491991	0.309888	0	1.5594	0.728725
NRXN2	0.265972	-0.188751	-0.0486455	-0.797318	-0.384676	-0.232865	-0.0837626	-0.109008	0.31913	-0.370604	-0.29772	0.49006	0.672544	0.451919	0.209719	0.0347347	-0.0810175	-0.0347347	0.0757451	0.291003	1.04072	0.638896	0.659635	0.188542	-0.284915	0.911974	0.391973	0.0541739	0	0.0409045	0.110067	0.242418	1.15735	0.723021
NPAT	-0.1159	0.343362	0.272106	1.29486	-0.00305986	-0.241973	-0.0316286	-0.0263939	0.370646	-0.276543	1.25348	1.08835	0.239179	0.762334	0.266169	-0.0947042	-0.141417	0.00305986	-0.312921	-0.173999	0.190317	-0.368785	0.144048	0.936338	1.10305	0.495211	0.164019	-0.106067	-0.284391	0	-0.287447	-0.178797	0.0447941	-0.271808
DBP	-0.157804	0.31357	-0.187759	-0.22897	-0.217182	-0.100672	0.35779	-0.0590806	-0.125034	-0.338932	0.717297	0.769432	0.121856	0.935782	0.576463	0.0486236	-0.0486231	-0.0984454	-0.135163	0.134509	0.469709	0.261022	0.0172925	0.792894	0.315349	1.01796	0.630727	0.0134068	-0.046206	0	-0.188614	-0.0581961	0.282795	0.269651
HRC	-0.257534	-0.126655	-0.115287	0.638741	0.261362	-0.15901	-0.130193	0.365403	-0.348999	-0.252303	0.0535564	0.036427	0.0940995	1.74457	0.480868	-0.0643458	-0.0298891	-0.00566149	-0.146173	0.00566196	0.723465	0.0685816	0.0996752	0.0689087	0.108466	1.57782	0.742707	-0.0428925	-0.00462055	0.0508451	-0.0357609	-0.0048995	0.579939	0.0763197
FOSL2	-0.31209	0.371291	-0.603598	-0.0216684	0.605073	1.16713	0.564123	0.553878	-0.0547833	-0.592812	-1.12345	0.314879	-1.25143	0.0216684	-0.358214	0.831685	-0.721234	-0.421659	0.101777	1.21608	2.18184	-0.358309	-0.665464	0.41771	-0.739731	0.295782	-0.260106	1.01094	-0.340007	-0.0165477	0.427146	1.4112	2.39	0
RGS16	-0.549777	-0.131089	1.40146	0.354421	1.87276	-0.408949	0.0239925	1.79288	-0.29731	-0.549777	0.275485	0.627947	-0.126935	0.145373	-0.0239925	0.0600915	-0.500287	-0.5187	-0.444893	0.683726	0.572726	-0.159153	0.029213	0.579617	0.0641308	0.285831	0.148295	0.106896	-0.201478	-0.250139	-0.328627	0.852711	0.639273	0.0116329
RALGDS	-0.301559	-0.20935	-0.282857	0.424773	0.396417	-0.00972176	-0.254554	0.429492	0.107666	-0.475501	0.615665	-0.186254	-0.277718	1.88829	0.196119	-0.373761	-0.109287	0.00972176	-0.181966	0.0714531	0.562745	0.0391908	-0.0991521	-0.0413256	0.647243	2.00632	0.378597	-0.27592	0.177226	0.0295205	-0.0254292	0.406719	0.61001	0.141682
BMX	-0.037447	-0.231169	-0.256187	0.073873	-0.271689	-0.241706	-0.210878	0.67964	-0.212476	-0.108422	-0.21337	0.42009	0.0729175	1.937	0.495814	0.257364	0.120144	0.0263453	-0.0263453	-0.0320435	0.314604	0.258299	0.104375	0.39101	-0.193814	1.74538	0.390554	0.314831	0.153281	-0.0863142	0.0622768	0.0364909	0.0762496	0.225684
TENM1	0.217436	-1.10299	0.0464582	-0.747099	-1.91523	-0.0921736	1.06958	-0.938093	0.991116	0.905995	-1.35401	0.760787	1.81881	-0.884171	0.776579	0.943612	0.0600786	-0.0464578	0.717264	-1.37817	-0.837617	-0.421633	2.40516	1.23707	-0.471561	-0.370737	1.49641	1.42471	0.724101	0.625842	1.24438	-0.713823	-0.260335	0.100739
FOXN3	-0.338035	-0.142338	-0.193807	-0.0925593	0.167419	-0.50437	-0.353931	1.2343	0.0318336	-0.675325	-0.330664	0.659527	0.0177579	1.63172	0.569921	-0.0177579	0.155581	0.151556	0.0942025	-0.221632	0.623071	-0.150008	0	0.454908	-0.35253	1.80054	0.951152	-0.0470824	0.230535	0.199548	0.135581	-0.217503	0.646546	-0.086988
ALDH5A1	-0.274291	-0.0994859	0.148834	-0.452728	-0.903034	0.0565519	-0.040844	-1.14064	0.0408435	-0.277355	0.208915	0.595977	1.05418	-0.142819	0.75122	0.628212	0.636564	-0.104536	0.764596	-0.675781	0.17513	-0.395562	1.2499	0.703941	0.340014	0.0479836	0.872714	0.813401	0.846009	0.100728	0.877871	-0.514149	0.276052	-0.142334
CDH6	-0.00945091	1.68542	1.13554	1.1779	-0.115571	1.45318	0.0731621	0.00945091	1.18842	0.949817	-0.753677	-0.392118	0.156878	-0.353966	-0.401702	0.526779	0.207345	-0.344995	-0.151738	-0.237956	-0.348592	-0.380593	0.287096	-0.0376191	-0.367195	-0.124803	0.0933642	0.47861	0.493211	0.0746708	0.22164	0	-0.167178	0
HCLS1	0.392346	1.26799	1.88592	3.43346	3.12084	0.330977	-0.0919652	1.78697	0.299704	2.59196	0.0451403	0.276288	-0.668013	-0.0978808	-0.514116	-0.0451403	-1.02207	-0.885803	-0.756792	-0.278134	-0.58183	-0.477595	-0.647971	0.0917668	0.135153	0	-0.365625	-0.00258637	-0.697985	-0.753264	-0.321955	-0.301059	-0.517776	-0.606417
GJB1	1.06987	0.0198345	-0.223783	-0.484386	-1.73319	-0.345953	0.0944996	0.0440893	-0.02071	-0.54668	-0.0198345	0.440049	0.738691	0.0319405	0.124411	-0.39204	-0.359208	-0.695651	0.137739	-0.791904	1.53895	1.1659	1.16828	0.703186	0.346263	0.24238	0.755654	0.0135007	0.162498	-0.0996151	0.342242	-0.861686	2.10479	1.35345
LGI2	0.0614133	0.206924	-0.242073	0.130146	-0.0614133	-0.24401	-0.318397	-0.0949392	-0.151538	-0.577313	0.837114	0.522245	-0.106146	0.401247	-0.0650764	-0.127548	0.147591	0.168703	0.105258	0.790916	0.455749	-0.242099	0.131085	0.577115	0.999396	0.45135	0.108579	-0.0133686	0.307713	0.300019	0.102252	0.943939	0.489774	0.028017
LRP6	-0.18697	-0.139485	-0.131321	-0.0884991	0.0139341	-0.54142	-0.174456	-0.0139346	-0.292488	-0.464638	-0.282419	0.475594	0.400682	2.02931	0.545579	0.139797	0.60994	0.0816517	0.314723	-0.150709	0.299343	0.230243	0.251251	0.424228	-0.111334	1.78681	0.517325	-0.0128784	0.567859	-0.0677457	0.283384	-0.320045	0.0975466	-0.0698557
RFWD3	0.30362	-0.369351	-0.590682	-0.378235	0.84201	0.849599	0.77568	-0.378795	0.0106535	0.0006	-0.0006	0.0710511	-0.076427	-0.410218	0.0417333	0.120505	-0.211908	-0.262797	-0.108391	0.673021	1.15929	-0.25341	0.173776	0.339844	0.238268	-0.13412	0.401765	0.373167	-0.0368085	-0.0473104	0.0972285	1.04932	1.73732	0.0215263
ALDH1A1	1.42319	-0.216575	1.15066	-1.03279	-1.18142	2.53896	1.5019	0.926592	0.486908	1.25972	-0.213564	-2.0453	0.0445175	-1.63165	-0.303245	-0.162005	0.204548	-0.0445175	0.560516	-1.52018	-2.27968	1.60961	0.96701	-1.14558	0.61954	-0.878968	0.505292	0.768391	1.02255	0.819225	1.42827	-0.50249	-1.22733	2.56868
SERINC2	-0.0836892	-0.242671	-0.210489	-0.304042	0.20104	-0.166735	0.036027	-0.307163	0.159734	-0.220409	0.352366	0.419695	-0.0972285	0.191576	-0.036027	0.0365653	-0.0405793	0.162563	-0.123728	0.975079	1.15106	0.126302	-0.0952611	0.608331	0.337677	0.326936	0.143161	0.300785	0.00898266	0.191364	0	1.0453	1.0453	0.127839
PI4KB	0.20846	0.0454202	-0.00488758	0.00488758	0.303827	0.221477	0.340059	-0.37601	-0.0897331	-0.676033	0.121381	1.23971	-0.273073	0.137867	-0.0666089	-0.00847435	-0.0655713	-0.232612	-0.326368	0.914669	1.42268	-0.0600004	-0.253912	1.29045	0.137201	0.308578	-0.231063	-0.0428791	0	-0.241179	-0.295498	1.04834	1.47756	0.0407271
MALL	0.11675	0.0490913	0.0254374	-0.51805	0.26665	0.298549	0.0740523	0.373165	-0.185671	-0.330012	-0.0981469	-0.0263896	-0.0834713	0.539254	0.148852	-0.141717	-0.0254378	0.0808182	-0.110882	-0.398828	0.284543	-0.256917	0.478169	0.54943	0.485898	1.19924	0.725179	0.19972	0.42179	0.531152	0.311958	-0.00735807	0.846264	0.196302
IGF2-AS	-0.455037	-0.10613	-0.386974	-0.023211	0.268264	-0.545717	-0.441136	0.472391	-0.189606	-0.225165	0.105606	0.170778	0.330714	0.884366	0.630479	-0.08394	-0.064436	-0.109799	0.023211	0.47008	0.764662	0.150605	0.540833	0.277015	0	1.2146	0.359091	-0.00338841	0.0964222	0.0223446	0.207911	0.541242	0.840045	0.278386
IGHA1 /// IGHA2 /// IGHD /// IGHG1 /// IGHG3 /// IGHM /// IGHV4-31	-0.0598497	0.00206757	0.172616	0.924707	2.17174	-0.390493	-0.416031	0.738949	-0.11835	-0.0208583	0.140891	0.161174	-0.0364385	0.998326	0.194651	-0.201135	-0.345577	-0.193431	0.0660286	-0.00206757	0.266388	-0.0337238	0.074944	0.438615	0.323036	0.87827	0.161178	0.0562587	-0.0950713	-0.139664	0.105249	0	0.204632	-0.0132813
ZNF165	-0.032114	-0.322212	-0.778581	-0.45345	-0.403546	0.082911	0.032114	0.12176	-0.612419	-0.125404	-0.484559	0.111256	-0.252371	-0.895679	0.261852	2.10216	0.617072	0.107189	1.86201	1.10779	-0.172202	0.805832	-0.414487	0.053669	-0.50197	-0.959188	0.110297	1.80958	0.372593	0.0668597	1.64933	0.912479	-0.44737	0.678985
ARL4A	-0.151765	0.274971	0.0744448	0.135791	1.67471	0.172542	-0.429897	-0.211546	0.795626	0.479925	-0.447808	0.29522	-0.770443	0.520458	-0.405596	0.388578	-0.279625	-0.550637	-0.0744448	0.152922	-0.192068	-0.912217	-0.0817456	0.991643	-0.0445709	1.28806	0.151666	1.10187	0.33411	0.0269399	0.594294	0.776731	0.507457	-0.177218
ASCL1	-0.058455	-0.00630617	-0.0874734	-0.03123	0.462958	-0.141883	-0.00082	0.477038	0.250787	-0.0646791	-0.384599	-0.0298414	0.183364	1.24048	0.0771856	0.0319943	0.600607	-0.0273767	-0.155116	0.00082	0.581062	0.224594	0.44477	0.0714354	-0.0342889	1.21774	-0.00717115	0.0132961	0.400215	0.0171123	-0.00983	-0.0177903	0.713975	0.0484653
PPP5C	-0.293416	-0.0496244	-0.393957	0.0648956	-0.365452	-0.462623	-0.104401	-0.243943	-0.158004	-0.593134	0.642257	0.572084	0.219828	0.971855	0.211298	0.292642	0.0204425	-0.0755777	0.416972	0.319564	0.509666	-0.0204425	0.416228	0.582839	0.789273	0.883232	0.320389	0.228539	-0.046596	0.0779109	0.250972	0.557722	0.5113	-0.0529933
MYO15A	0.0893211	-0.0751066	-0.383931	0.0201125	0.017508	-0.18684	-0.0195136	-0.228137	0.683952	-0.132439	0.0459003	0.117166	-0.017508	0.412341	0.576238	-0.276208	0.086813	-0.261412	-0.121996	0.33649	1.01447	-0.26432	0.210978	0.293336	0.178631	1.16345	0.827375	-0.01297	0.31874	-0.0243797	-0.0273204	0.730225	1.03356	-0.125693
GPR35	-0.378196	-0.0209222	-0.107043	0.0209222	0.256454	-0.0964327	0.033915	0.0269384	-0.167161	-0.463857	-0.264466	0.54711	0.519668	0.899964	0.567899	-0.776299	-0.183487	-0.375396	0.0815392	-0.296512	0.185373	0.270087	0.885439	0.923532	0.00168991	1.83778	0.683969	-0.192962	0.04915	0.231355	0.23631	-0.104419	0.473567	0.690684
OGFOD2	-0.353498	-0.199649	-0.447733	0.0939679	-0.052228	-0.3882	0.0590987	0.176624	-0.455015	-0.97546	0.553422	0.339442	0.982541	0.401207	0.0326414	0.0836639	-0.264352	0.358538	-0.187348	-0.191783	1.37673	-0.0326419	1.1038	0.538252	0.433175	0.59837	0.119747	0.152863	-0.19652	0.510564	0.0293598	-0.166471	1.80287	0.159996
TRA2A	-0.261086	-0.0743813	-0.327983	0.295787	1.55334	1.03702	1.18354	0.187646	0.264598	1.37431	0.361056	0.00634432	-0.439884	-0.785511	-0.147298	-0.00634432	-0.736177	-0.757303	-0.606376	2.07932	1.2408	-0.261829	-0.356169	0.00760078	0.410608	-0.759416	-0.0926518	0.0345912	-0.616288	-0.668146	-0.462371	2.08193	1.5812	-0.345309
ST14	0.00778389	0.349216	-0.303607	1.01282	0.526259	0.452557	0.524936	0.812175	-0.00778389	-0.272032	-0.838689	0.0297375	-0.0424833	-0.41043	-0.156998	-0.463248	-0.174303	-0.22345	-0.158167	0.436489	0.231162	0.164052	0.500245	0.406629	-0.273862	0.195043	0.365542	0.125178	0.420746	0.352574	0.0350423	0.986056	0.807597	0.578053
KRT3	0.238291	-0.35459	-0.542606	-0.0333853	0.906571	-0.0672355	0.0433574	0.154598	0.482447	-0.00708437	-0.509352	0.0010953	-0.0245957	1.07029	-0.0010953	-0.331884	-0.260118	0.255563	-0.329093	0.612318	1.05808	0.459064	0.106632	0.217021	-0.205978	0.850447	0.18038	-0.18544	-0.154928	0.24234	-0.137321	0.732132	1.06171	0.465718
OR7E37P	0.033762	-0.0682898	-0.033762	-0.28924	-0.860068	-0.388295	-0.0676403	-0.728821	-0.271019	-1.44121	-0.125866	0.187984	1.13072	0.108574	-0.0369034	0.571541	0.269833	0.274408	0.4045	1.03372	1.29247	0.0435581	1.2448	0.0609617	-0.18795	0.0388288	0.121089	0.475618	0.238168	0.29176	0.321089	1.0329	1.28557	0.0297556
RBM17	0.0626035	-0.13366	-0.691709	0.130202	-0.0684566	-0.369729	-0.352434	-0.100534	0.684213	0.058877	-0.0421019	0.537806	-0.000441	0.918403	0.208589	-0.287152	-0.376784	-0.235225	0.000441	0.510898	0.738694	0.308092	0.232922	0.62996	0.183537	1.09394	0.146842	-0.0816703	-0.158792	0.361175	0.0694304	0.559915	0.98398	0.469581
FOXP3	-0.357493	0.0879908	-0.438435	-0.00388241	0.302311	-0.402546	0.00388241	-0.471293	0.074151	-0.41318	0.346496	0.383279	-0.0772953	0.538221	0.0154657	-0.598915	-0.359822	-0.344187	-0.373587	0.381233	1.34525	0.0834131	0.393235	0.809993	0.908213	0.985115	0.401394	-0.0562959	-0.0428982	-0.0370927	-0.106814	0.93799	1.77501	0.300412
DGCR5	0.34126	-0.327019	-0.396509	-0.216333	-0.928343	-0.734354	-0.264421	-0.494181	-0.159053	-1.00131	0.181332	0.444653	1.01645	0.520327	0.0306759	0.074594	0.599268	0.0494423	-0.0306759	-0.644287	1.10243	0.46935	1.1318	0.616386	0.441617	0.80355	0.298159	0.283131	0.733222	0.282945	0.12903	-0.500529	1.18707	0.949481
RAB5C	0.313985	0.0351853	0.0946074	-0.298198	-0.700913	0.483071	0.259018	-0.3002	-0.357722	-0.971025	-0.151069	-0.0671101	0.73295	0.574371	0.832109	-0.131516	0.398662	-0.0351858	-0.0489206	-0.329067	0.609631	0.572128	1.01111	-0.133477	-0.132076	0.736603	1.02212	-0.186872	0.597867	-0.0161433	0	-0.0851965	0.872646	0.786227
PCDH1	0.316601	-0.192193	-0.265807	-0.507947	0.0026269	0.217112	-0.00262737	-0.36184	0.234266	-0.428908	0.335083	0.760939	0.222977	0.477635	-0.207347	-0.130444	-0.0492511	-0.321396	-0.127129	0.0033474	1.00027	0.386848	0.330805	0.951089	0.303413	0.61462	0.171612	0.128105	0.0901785	-0.0890965	0	0.223546	1.27295	0.624566
ARHGAP8 /// PRR5-ARHGAP8	0.660975	0.547326	0.323704	0.0408444	-0.360669	0.69659	0.547326	0.898773	0.444507	0.537322	-0.635487	-0.398037	-0.52009	-0.00433636	-0.0769334	-0.394746	-0.195326	0.00433636	-0.233168	-0.122433	1.16817	-0.213501	-0.0551658	0.0872455	-0.213588	0.320203	0.362433	-0.250946	0.233204	0.441125	0	0.331181	1.60617	0.405526
ELF3	-0.750385	0.547923	0.00971889	0.322877	0.572313	0.119742	-0.00971889	1.15476	-0.389068	-0.746695	-1.21725	-0.0539951	-0.815823	0.0758438	-0.264984	0.40108	-0.194998	-0.656703	1.13216	0.683617	0.255206	-0.268038	0.0313468	0.728308	-0.630566	0.171778	-0.00353336	1.08492	0.447868	-0.0535631	1.98489	1.38192	0.929926	0
PRB1	-0.140756	-0.0588951	-0.274199	-0.0670986	0.415475	0.00632191	-0.338991	0.551706	-0.0670986	-0.741276	-0.618997	-0.00632191	-0.161336	1.40591	0.642324	-0.137458	0.351377	0.0362558	0.0998325	0.453157	0.650997	0.132595	-0.012598	-0.00176525	-0.356985	1.59549	0.901845	-0.113174	0.238273	0	0.144173	0.155764	0.887091	0.405395
PROSC	1.92578	-0.513827	0.605219	-0.51179	-0.3318	2.20674	2.36543	-0.0572429	-0.0984049	0.429156	1.06753	-1.04793	-0.439027	-0.5314	0.440846	-0.531359	0.0572429	0.109796	0.0597839	-0.212065	-0.251167	0.350421	-0.285773	-0.371642	1.13786	-0.350189	0.478141	-0.462816	0.117295	0.186921	0.074523	-0.128673	-0.0387135	0.527331
BDKRB1	0.0620575	-0.407219	-0.312437	-0.347475	-0.401742	-0.375197	-0.680877	-0.0692725	-0.0620575	0.0720949	-0.446399	0.456985	-0.14622	0.303318	0.337804	0.192863	0.312565	0.349351	0.768572	1.45512	0.478752	-0.0986486	-0.0499701	0.485524	-0.272746	0.615792	0.361979	0.16776	0.286048	0.488521	0.682623	1.29284	0.471029	0
SLC35F6	-0.00793791	0.50509	-0.154496	-0.36644	-0.760397	0.692338	0.552953	0.00332785	0.226044	-0.685754	0.180709	0.151835	-0.0960307	0.441041	-0.00332785	-0.0224271	-0.161089	-0.219793	-0.154063	0.424087	1.47747	0.0682931	0.00197649	0.137907	0.311668	0.624927	0.396209	0	-0.0392752	0.0860181	-0.00208616	0.672798	1.55123	0.137834
IRF4	-0.0709271	0.0826583	-0.0352039	0.79716	2.05079	-0.0810146	-0.209792	-0.0724707	0.284999	0.79225	-0.416045	0.265031	-0.308254	0.662331	0.464967	-0.00635195	0.00635195	-0.110819	-0.223181	0.205313	0.301626	-0.306409	-0.231095	0.371575	0	0.537885	0.540408	0.0269012	0.0986767	0.135137	-0.14654	0.153818	0.469846	-0.0675716
GCM1	-0.303342	-0.13605	-0.171542	-0.296984	-0.799394	-0.608007	-0.804832	-0.184371	-0.00405407	0.325115	0.214173	-0.0225024	1.7597	0.0954285	-0.572804	0.0429764	0.172562	0.916786	1.97509	0.00405407	0.133491	0.0205584	1.83706	0	0.205499	0.0378737	-0.604238	0.0212889	0.0637121	0.677147	2.05166	-0.0488658	0.0176706	-0.0550427
DKFZP434A062	0.109405	-0.122078	-0.00458908	0.00458908	-0.155846	-0.272846	0.0258012	0.0900893	0.477533	-0.431736	-0.0639114	0.551835	-0.0737357	1.05823	0.21203	-0.229463	-0.111837	-0.0911841	-0.131117	0.526443	0.54357	0.232247	0	0.726704	0.273297	1.45696	0.228276	-0.205362	0.0307617	0.103187	-0.0461822	0.46287	0.36404	0.421214
CDK18	-0.0923333	-0.125139	-0.141874	-0.291434	-0.0071435	-0.338969	0.401918	-0.636383	-0.54626	-0.789398	0.00714302	0.0937395	1.25813	0.686909	0.215022	0.17907	0.11761	-0.0782142	0.140161	-0.00772333	1.45263	0.299903	1.09711	0.148334	-0.122811	0.947765	0.390948	0.00825119	0.0156436	0	0.398042	-0.18673	1.25583	0.209443
EEF1E1	-0.109303	0.0719957	-0.00540304	0.00540304	0.594291	1.34436	1.12317	-0.599689	0.179268	0.627294	0.873144	0.29782	-0.266926	-0.243043	-0.304298	0.0407648	-0.124763	-0.498516	-0.200469	1.76736	-0.215555	-0.544203	-0.10882	0.311931	0.832398	-0.106275	-0.0663805	0.235632	0.00236893	-0.212953	0.00686312	1.73644	-0.101975	-0.384658
USP34	-0.174263	-0.326072	0.643621	-0.537498	0.662392	1.72644	0.265223	-0.5408	-0.304066	1.19975	0.686276	-0.50964	0.0480442	-0.57003	0.0883265	0.730519	0.936459	-0.0480442	0.459465	-0.507617	-1.05645	-0.168753	0.223447	-0.290506	0.860555	-0.226613	0.361774	1.10145	1.14355	0.080152	0.588202	-0.121127	-0.507483	0.0362473
HSD17B2	0.326393	0.18303	-0.103928	-0.0285268	0.97884	-0.188659	-0.0635572	1.79978	0.0913115	0.581751	-0.104105	-0.018055	-0.209869	0.863807	0.018055	-0.38569	-0.272013	-0.321319	-0.376027	1.20229	0.01863	0.442865	-0.0760374	0.131352	0.0143766	0.62326	0.147819	-0.206405	-0.12402	-0.3047	-0.206307	1.22708	-0.107957	0.395426
STAB1	0.0396552	0.199083	0.398824	1.23284	2.03255	0.347978	0.0709739	1.5393	-0.126141	-0.264614	0.0168586	-0.162394	-0.277584	-0.142062	-0.243815	-0.275285	-0.0168581	-0.504287	-0.349977	0.262781	0.408896	-0.562508	0.101102	0.139863	0.337986	0.29268	0.215983	-0.0169988	0.323822	0	-0.00762844	0.503843	0.661234	-0.230102
JUND	-1.42611	0.223013	-0.0888538	-0.265713	0.653419	0.680728	0.563029	-0.677198	0.00634956	-0.433038	-0.118907	0.603332	-0.757211	-0.57945	-0.00602913	0.649277	0.00602913	-0.209194	0.480491	1.86439	2.09169	-0.765287	-0.738509	0.74096	-0.0634737	-0.627701	-0.0343046	0.68559	0	-0.0619946	0.462032	1.83425	2.05632	-0.802479
ITPR2	-0.148412	-1.39235	-0.489283	-0.716661	-0.511832	0.222254	0.182799	-0.257224	0.751408	0.536078	-1.33903	0.716038	0.436084	-0.920965	0.222041	0.358681	-0.0837469	0.0113182	0.0992656	0.501114	-0.222609	-0.0113182	1.28197	1.27348	-0.636566	-0.162267	0.973793	1.11383	0.405619	0.756271	0.821593	1.25959	0.314069	0.593773
RNASE3	0.0213451	-0.203221	-0.307573	0.681974	0.0725222	-0.0492578	-0.0787854	0.408083	-0.0493464	0.184288	0.208173	0.257584	-0.0722408	1.90997	0.332703	-0.0801659	-0.295341	-0.0213456	-0.548581	0.210798	0.250629	-0.115815	0	0.280464	0.391684	1.77716	0.380977	0.0722394	-0.139667	0.118505	-0.292646	0.280733	0.325407	0.02564
SLC7A5	-0.106004	0.0510869	-0.489511	0.435099	0.686124	-1.27158	-0.304873	-0.215195	-1.15732	-0.783945	-0.8288	0.758007	-0.79306	-0.0510869	0.512657	0.440749	0.369805	1.11649	2.1196	0.96617	-0.23409	0.407846	-0.942884	0.585524	-0.62262	0	0.566835	0.377412	0.0213447	1.07494	2.21674	0.816407	-0.167127	0.377798
SLC2A5	0.93554	-0.574317	0.117316	-0.101645	-0.368657	0.00334263	0.14552	-0.368406	0.247396	-0.0146875	-0.37324	-0.054574	-0.00334263	-0.0458412	0.514678	-0.0852556	0.0476494	0.596215	0.729219	-0.0889173	0.374494	0.527441	0.0233374	0.285438	-0.424301	0.0242424	0.646349	-0.108624	0.311605	0.764693	0.949122	0.0479765	0.534253	0.716467
TGM2	-0.236438	1.50635	0.510472	2.52729	2.99537	2.25192	0.089015	1.43048	0.308961	1.77428	-0.613044	-0.786969	-0.537726	-0.695531	-0.886569	-0.285021	-0.521815	-0.0190086	-0.514889	-0.228224	0.171913	0.0190086	-0.331151	-0.412072	-0.439332	-0.657596	-0.271873	-0.289884	-0.365374	0.184027	-0.271164	-0.0615644	0.318983	0.266199
TPD52L1	-0.476434	0.787006	0.694562	0.186021	-0.529374	0.218831	-0.0813332	0.425588	1.05757	0.624426	0.000855	-0.000855	-0.275085	-1.21238	-0.185071	0.0251751	-0.446442	-0.169983	-0.444138	0.699039	-0.463112	0.00965786	0.342973	0.498038	0.686048	-0.426689	0.269062	0.764415	0.305896	0.51098	0.30677	1.48438	-0.048934	0.787398
PLXDC1	-0.19139	-0.127302	0.243198	1.87334	1.46728	-0.0141611	-0.0335975	0.298321	0.1936	0.562191	0.336799	0.131086	-0.283688	-0.00611734	0.215675	-0.215777	0.00611734	-0.192902	-0.20101	0.367042	-0.0250235	-0.154767	-0.0444541	0.345914	0.132826	0.283571	0.401922	0.0243793	0.061161	-0.0793905	-0.02672	0.395376	0.202616	-0.0262523
WNT4	-0.0266042	-0.247687	-0.117903	0.640646	1.40205	0.0988855	0.166586	0.86426	0.00851202	-0.279703	0.10628	-0.00851202	-0.0488133	1.38903	0.201382	-0.081203	-0.309973	-0.203179	-0.104596	0.428153	0.382172	-0.0551076	-0.0486908	-0.102519	0.030828	1.67398	0.21516	-0.155536	-0.115885	-0.221094	-0.129148	0.307188	0.24087	0.0195484
LMF1	-0.0793934	-0.296743	-0.114692	0.158726	1.29699	-0.323688	-0.301245	0.289454	-0.546021	-1.18257	-0.233264	0.285964	0.671637	0.335102	-0.214925	-0.562941	0.237409	-0.0053072	0.332493	0.00530767	1.82365	1.55863	0.500812	0.230948	-0.332728	0.160717	-0.573978	-0.568221	0	-0.0950384	0.161749	-0.0161424	1.7387	1.56847
LOC101928198 /// MFAP3L	0.0521908	-0.199048	-0.0277586	-0.1486	-0.120194	0.237841	-0.00933838	-0.143131	0.235058	-0.00753307	0.559788	-0.0294628	-0.20415	0.400135	0.081574	-0.0909529	0.280667	0.00753307	0.182207	2.07313	-0.0173454	0.253691	-0.103586	-0.197994	0.404413	0.319593	0	-0.082788	0.141396	0	0.197366	1.77609	-0.0669451	0.15403
RNPEPL1	-0.131708	0.58597	-0.282489	0.695341	-0.158597	-0.469915	-0.443253	0.319736	-0.520295	-0.807449	-0.00857401	0.733387	0.781429	1.33188	0.403982	-0.110884	0.00857449	0.165524	-0.159008	-0.0635648	1.28396	0.164735	0.526754	0.478685	-0.158468	0.906467	0.0792379	-0.225412	-0.0790997	0.125188	-0.0705228	0.00669432	1.1684	-0.17127
DHODH	0.458175	0.195518	-0.334283	-0.486065	-0.109632	-0.0274434	0.139371	0.268759	-0.0901294	0.0974283	-0.0345855	0.194608	0.0354424	0.615986	-0.0626297	-0.23555	-0.565339	-0.200938	-0.481719	0.0274439	1.32014	0.929318	0.183083	0.385613	0.0885177	1.16967	0.0883341	0.00274229	-0.295997	0.0345983	-0.318531	0.153694	1.66365	1.09198
NEB	0.0337238	-0.157475	-0.404804	-0.191181	0.327951	-0.0134578	-0.176305	-0.324014	1.03268	0.472883	-0.0267801	0.338753	0.595449	0.0157399	-0.01372	-0.148456	0.341512	0.0134578	-0.177174	1.17029	-0.203122	0.506556	0.368135	0.253175	0.124502	0.224247	0.14647	-0.00446987	0.272655	0.102612	0.00983381	1.07352	-0.0742898	0.390447
SERPINA6	0.59518	-1.32505	-0.375246	-2.02714	-2.92504	-0.592435	1.64616	-0.872647	-1.24161	-0.826482	0.0781927	-0.0781927	1.54161	-0.674669	0.480726	1.04602	0.769527	1.24062	1.08366	-1.21956	0.742587	2.01641	1.67028	0.00599384	-0.00228787	-0.817342	0.49708	1.04752	0.695601	1.22879	1.07433	-1.34704	0.770185	1.99357
NUP50	0.0841317	-0.435338	1.20008	-0.32281	-0.880595	0.971533	0.691493	-0.193318	1.43516	2.50406	-0.634654	-0.444763	-0.0711584	-0.453316	-0.143256	0.963144	0.513426	0.170759	1.303	-0.46033	-1.34255	0.0711584	-0.0111027	-0.232752	-0.384637	-0.277916	0	1.09364	0.689125	0.28451	1.44293	-0.17418	-1.34165	0.283952
ATP1A1	0.753665	-0.36195	0.591372	-0.439079	-1.05451	0.789724	0.809038	0.323639	0.324967	0.620077	-0.0686274	-0.902082	-0.150339	-1.88969	0.501701	-1.11918	-0.235793	-0.13072	0.317788	-0.497599	0.0686283	1.17265	0.73407	-0.133873	0.711725	-1.03209	1.21689	-0.364463	0.389568	0.589565	1.10016	0.27624	0.852433	2.12864
SPG21	0.0794454	0.893837	-0.123197	0.468679	-0.0230813	-0.00992775	0.196837	-0.307356	0.195621	0.0637789	1.73311	1.02556	-0.337897	-0.0965314	-0.161821	-0.248663	-0.203436	-0.246232	0.00992727	0.415554	0.487984	-0.153028	-0.174952	0.783861	1.69663	-0.320889	-0.113669	-0.190776	-0.138674	-0.191777	0.0344467	0.405587	0.455813	-0.0124311
SLCO4C1	-0.0859518	-0.0131311	0.265738	-0.0650792	-0.341026	0.223561	0.813375	-0.337945	0.149454	-0.100119	-0.398148	-0.00674439	-0.169856	0.0282636	0.232486	0.542071	0.00674439	0.265753	0.344133	-0.213462	1.28912	-0.220686	0.0390024	0.208298	-0.1871	0.208473	0.242308	0.520606	0.446338	0.39175	0.595181	-0.0251551	1.32819	-0.0845842
NCF1 /// NCF1B /// NCF1C	-0.32359	0.747238	0.0168681	2.63056	1.61098	-0.150139	0.110411	1.45944	0.0108399	-0.169285	-0.0108399	-0.0589228	0.0844955	1.78453	0.0156274	-0.302743	-0.822254	-0.45145	-0.615451	-0.576531	0.31843	-0.189414	0.194847	0.0307226	0	1.73743	0.271364	-0.283335	-0.539971	-0.174682	-0.45443	-0.33978	0.341539	-0.0124364
DGKB	-0.0480981	-0.0366726	-0.0995131	-0.469695	-0.449353	0.181343	-0.0669656	-0.18916	0.411022	-0.0709295	-0.0861316	0.0366726	0.57003	0.200119	0.732711	0.927195	0.511882	0.226038	0.34509	-0.0811248	-0.0980563	0.199947	0.514502	0.0512133	-0.103002	0.293208	0.604438	0.729536	0.599633	0.174467	0.300121	-0.095067	-0.0470748	0.220313
WLS	0.717586	-0.328119	0.125688	-1.9041	-0.319542	0.160923	0.403618	-0.872057	0.701379	0.125458	-0.202305	-0.526271	-0.471193	-1.42857	0.0126867	0.1796	-0.241251	-0.0126867	0.132236	0.0373468	-0.976522	0.122608	0.701523	0.559114	0.974473	-0.35703	1.24402	1.459	0.778963	1.02545	1.41051	1.04465	0.450707	1.15981
CACNA2D2	0.0215297	0.754302	0.545515	-0.0361476	0.497032	-0.089643	0.625121	-0.505294	0.0097003	0.234374	0.0670171	0.171629	-0.0191865	0.556726	-0.0097003	-0.165468	-0.48056	-0.18279	-0.433899	-0.173407	0.961054	-0.30621	0.288169	0.661842	0.40753	0.822855	0.27336	0.185095	-0.170373	0.0693512	0.0186334	0.164676	1.20339	-0.078907
DLG3	-0.447976	1.04445	0.0783653	0.0223165	0.977978	0.281499	0.16108	-0.0516829	-0.443617	-0.0223165	0.480691	0.123785	-0.21667	1.38373	0.0995522	-0.245316	-0.345366	-0.196412	-0.291677	1.12734	-0.353521	-0.604434	0.269605	0.52595	0.703187	0.39024	0.29331	0.0426145	0.0188737	0.200742	0.123554	1.41377	-0.0669994	-0.592253
FCHO1	0.0152364	0.342349	-0.404831	-0.0247502	0.359369	-0.341423	-0.0152364	-0.231194	-0.117521	0.176241	0.524631	0.493757	0.0605564	0.738802	-0.104244	-0.304422	-0.0654893	-0.268933	-0.278193	0.547548	1.07755	0.0897737	0.0737519	0.498613	0.57109	0.804265	-0.100819	-0.0664654	-0.0076375	-0.102788	0	0.607574	1.0146	0.320521
PAX8	0.525607	0.61131	-0.0422354	-0.616153	0.55723	-0.103805	-0.120347	0.182196	0.323729	-0.208101	-0.0829158	0.353852	-0.136594	-0.588469	0.0422354	-0.481353	0.0842009	-0.473568	-0.264378	0.993467	1.06464	0.130229	0.211378	0.635557	0.0794973	-0.259263	0.235319	-0.223485	0.264833	-0.130754	0.0692267	1.39985	1.39114	0.456977
COMT	-0.0705485	0.45816	-0.458086	0.379647	-0.0922146	-0.457629	-0.207946	-0.0124063	0.0124059	-0.465759	0.880356	0.538331	0.0909638	0.725812	0.0740647	-0.0463104	-0.0166345	-0.17604	0.0629024	0.550416	0.882123	-0.16994	0.175963	0.591921	0.659883	0.823769	0.0783243	0.003829	0	-0.12224	0.0903773	0.514608	0.621785	-0.0449057
PRLR	-0.238114	-0.207421	0.0816731	-0.542083	-0.579118	-0.332188	-0.0870051	-0.196447	-0.284433	-0.536642	0.457863	0.286993	0.251336	0.769423	0.39271	0.272597	0.546711	0.430763	0.0804801	-0.0804801	0.261239	-0.138744	0.577756	0.614538	0.53388	0.849452	0.268148	0.57621	0.648258	0.526938	0.353026	-0.00618362	0.321895	0
AQP3	0.487257	-0.316495	-0.0303183	0.0559235	-0.148739	-0.237467	-0.19484	0.739123	-0.104183	-0.239277	-0.148295	0.207086	0.0845494	0.947841	0.14532	-0.220004	0.0303183	-0.113037	0.0847855	-0.0709629	0.658243	0.442534	0.208528	0.367307	-0.0274615	1.25281	0.251332	-0.122719	0.108506	0.0557709	0.120471	0.0677977	0.787539	0.739159
CDH7	-0.2381	0.0134392	0.143347	0.787555	-0.0735464	-0.230952	-0.350035	-0.132113	-0.0802011	-0.54447	1.93273	-0.0367999	0.0374947	1.41234	0.48306	-0.0134392	0.19192	-0.0248923	0.0688882	0.0950894	0.054255	-0.321518	-0.0147066	0.0172091	1.59389	1.03308	0.16635	0.1849	-0.105507	-0.0126734	0.104013	0.0114717	-0.0131741	-0.275423
TP53TG1	0.248982	0.746752	-0.153847	-0.221568	-0.379081	0.391431	0.126923	0.855241	-0.445703	-0.459557	-0.0256014	0.255802	1.16497	-0.677719	-0.304716	-0.102899	-0.191543	0.0256014	-0.149127	2.30101	0.145257	0.787437	1.16401	-0.0175433	-0.0894351	-0.510131	-0.499074	-0.116773	-0.38504	-0.101599	-0.334126	2.27635	0	0.536905
TNFSF15	0.324023	0.579651	-0.35774	-0.465105	-0.0274754	2.44971	1.29248	-0.145828	1.56183	0.778193	0.0101013	-0.114358	-0.397218	-0.198882	-0.0101013	-0.486201	0.137137	-0.259549	0.0862985	0.110899	0.045886	-0.0988398	-0.213673	0.203258	0.0314198	-0.0246277	0.15778	-0.0546856	0.281826	-0.0730572	0.293945	0.170559	0.194528	0.0783577
KLHL22	-0.318747	0.613547	-0.12319	0.00110722	-0.155913	-0.557113	-0.269852	0.00553036	-0.37171	-1.0237	0.580403	0.730332	0.693674	0.830557	-0.0453649	0.152656	-0.00110722	-0.0766797	-0.339383	0.0998879	1.59655	0.0305138	0.685941	0.78288	0.484066	0.755889	0	0.0830784	-0.0156336	-0.0999403	-0.366138	-0.0595393	1.64349	-0.085772
FMOD	-0.08428	0.586804	0.252676	1.05719	1.45447	0.470293	-0.192978	0.992335	-0.170695	-0.12777	0.00933981	0.146375	-0.0355911	-0.00934029	-0.278507	-0.0684724	-0.154476	0.078794	-0.243216	0.242975	0.598712	-0.194354	0.0675082	0.378406	0.318372	0.123165	-0.234778	-0.0538244	-0.00103092	0.0740271	-0.0846911	0.293734	0.648481	0
KRT33B	-0.0131955	0.0917439	-0.219327	-0.129957	0.194023	-0.325395	-0.0507703	0.0131955	-0.181727	-0.206642	-0.0993371	0.616261	0.242396	1.1881	0.519201	-0.351917	0.42722	0.346542	-0.192558	0.3136	0.661115	-0.119639	0.237585	0.456687	0	1.04009	0.419177	-0.288527	0.341134	0.361211	-0.111847	0.267077	0.468658	-0.0547981
MAP4K1	-0.0988803	0.740247	0.423548	2.02356	1.63785	-0.27081	0.0487041	0.316628	-0.276022	-0.221804	-0.156804	0.458305	0.036418	0.258698	-0.389102	-0.036418	-0.0558591	-0.11474	-0.422487	0.137702	0.48547	-0.316951	0.158786	0.462304	0.0338006	0.398893	-0.0965538	0	-0.0177736	0.069293	-0.136209	0.341078	0.761495	-0.325457
HOMER3	0.646214	-0.0837107	-0.118862	-0.00876665	0.221414	0.391412	0.260719	0.6909	0.111971	-0.0735307	0.00876665	0.171295	-0.188989	-0.0685821	-0.0224938	-0.520963	-0.594358	-0.532501	-0.465527	0.378619	1.09466	0.773003	0.0457134	0.485884	0.343712	0.0399132	0.347061	-0.0446701	-0.144039	-0.127295	-0.0491242	0.556712	1.48574	0.845845
HMMR	0.394431	-0.0483789	0.282762	0.00160885	-0.300039	-0.00160885	-0.133974	-0.370914	0.0553479	0.213867	0.258127	-0.0402017	0.599939	0.639614	1.17204	0.411531	-0.0235891	0.902265	-0.110718	-0.268554	-0.27529	-0.153667	0.605319	-0.100094	0.37468	0.391086	0.742988	0.408565	0.218503	0.725867	-0.159043	-0.330857	-0.155706	-0.0706253
AK125860 /// RP11-582J16.4	-0.342825	-0.0622964	-0.0165076	0.16127	-0.32697	-0.611558	-0.360179	-0.00416756	-0.203753	-0.293501	0.0346308	1.23331	0.169069	0.998275	0.754084	-0.03614	0.00343084	0.257857	-0.00343084	0.0382876	0.59572	0.352575	0.287681	0.990622	0.0848188	0.757523	0.639463	0.0891876	-0.0423536	0.107982	0.0271358	-0.0323825	0.388689	0.218874
PHLDB1	-0.138324	-0.446204	-0.377542	0.171508	0.225912	-0.126594	-0.178348	-0.0381165	0.0664563	-0.448899	0.183572	0.48737	-0.252258	0.379085	0.76127	-0.1475	-0.130446	0.038116	-0.244337	0.357248	0.882523	0.0637102	0.0325813	0.845405	0.169672	0.669089	0.881967	-0.0385308	0.124323	0.198022	0	0.350089	1.3074	0.225313
C6orf62	0.837301	-0.127527	-0.450758	-0.132861	-0.323276	0.252926	0.0387325	0.167374	1.14296	1.36973	-0.170707	0.238812	-0.2404	-0.328563	-0.0387325	0.533608	-0.0420914	0.0965533	0.272284	1.83699	-0.102674	-0.0878339	-0.291095	0.195723	-0.117933	-0.204864	-0.130581	0.370615	-0.195937	0.0338287	0.158402	1.60084	-0.16265	-0.145021
SIGIRR	-0.302278	0.412571	-0.0847092	-0.543293	-0.807367	0.0847092	0.907211	-0.16406	-1.38784	-1.69888	0.443813	-0.26096	1.90884	-0.244994	-0.364401	0.247316	0.84566	0.77459	0.827385	-0.745651	1.40207	1.40074	1.5891	-0.577574	0.154413	-0.487232	-0.580287	0.103487	0.609989	0.572412	0.610641	-1.12017	1.20067	1.12623
NRG2	-0.166772	0.0137997	-0.252507	-0.0501289	-0.0757499	-0.333244	-0.328275	0.218181	-0.402509	-0.406248	-0.067472	0.0783048	-0.0137997	2.26308	1.15331	0.289845	0.0432057	0.433146	0.0966992	0.32611	0.304669	-0.334604	0.0255446	0.0407267	-0.00964642	1.96209	0.724365	0.119685	-0.038053	0.275373	-0.00232029	0.241512	-0.0431809	-0.234353
CKMT2	0.55572	-0.514227	0.540493	-0.131148	-0.984293	1.08713	0.46346	-0.00525522	-0.642236	-0.384965	0.210029	0.190116	-0.641722	-0.486944	0.253321	-0.188858	0.141231	-0.393724	0.00525522	-0.0210109	0.75502	1.20531	-0.266882	0.528083	0.482637	-0.355155	0.5482	0.0588813	0.229729	0.0261693	0.333765	0.459897	1.16541	1.62537
EBP	0.594803	0.132867	-0.298766	-1.00452	-1.13507	-0.858248	-0.3966	-0.905053	-0.226806	-0.34573	0.570257	0.875553	0.689684	-0.768366	-0.131351	0.171823	0.131351	0.314598	0.219302	-0.231173	1.37664	0.542255	0.890386	1.11964	0.978428	-0.527499	0.00220108	0.446558	0.40349	0.542503	0.465054	-0.0701685	1.5591	0.720005
CADPS2	0.368833	-0.402506	-0.126884	-0.604186	-0.561214	-0.120356	0.149507	-0.483	0.722792	1.02168	-0.838476	0.176748	-0.0333452	-1.03473	0.0333452	0.405393	-0.105056	-0.120456	0.157442	0.300481	0.0617199	0.245038	0.594295	0.819522	-0.119329	-0.401831	0.773326	1.03852	0.453984	0.492908	0.843571	0.775618	0.60261	0.760357
TMEM159	-0.278847	0.218419	0.541075	-0.1856	-0.462578	-0.0894251	-0.104495	0.0331483	-0.31658	-0.0710082	0.605999	0.256952	0.712375	-0.334165	-0.16885	0.403643	-0.0208673	0.0208673	0.458521	-0.926888	0.245673	0.240561	1.2163	0.594988	1.00458	-0.179447	-0.00527716	0.875799	0.30308	0.29028	0.762115	-0.761355	0.47233	0.493189
PID1	-0.398027	0.155102	0.421059	1.39937	0.76077	-0.0935116	-0.493932	1.54948	-0.169029	1.38616	-0.00225782	0.45911	0.131507	-0.444684	0.00225782	-0.036572	-0.288379	-0.248702	-1.09107	0.26482	-0.0274386	0.318914	0.331515	0.474976	0.592525	-0.194078	0.320744	0.341113	-0.0538874	-0.194381	-0.618155	0.597819	0.136314	0.553866
USP33	-0.0748835	-0.157146	-0.31624	-0.68818	0.0225315	0.291606	-0.0225315	0.719891	1.08674	0.225599	-0.696738	-0.118362	0.193953	0.194801	-0.119088	-0.095562	-0.586618	-0.967675	0.0461149	0.390561	0.620651	0.818982	0.637691	0.277429	-0.366876	0.73709	0.133444	0.320403	-0.123256	-0.367396	0.494658	0.869063	1.12725	1.33531
ST18	-0.223898	-0.3675	-0.123341	-0.618872	-0.245965	1.14628	0.18715	-0.647831	0.817061	0.0794201	0.813901	-0.00249338	0.261363	0.00249338	-0.0684853	0.438536	0.535465	1.16358	-0.199093	-0.527726	-0.201642	0.0641699	0.324195	0.100922	1.04804	0.262411	0.0692806	0.450725	0.346919	1.09633	-0.0626879	-0.26533	-0.0404778	0.229403
HYAL1	0.168359	-0.333383	-0.030612	-2.40183	-2.47423	-0.0205574	0.705725	-1.28864	-0.581123	-1.34991	-0.0339003	-0.0407667	0.639639	-0.402518	0.0205574	0.363611	0.550335	0.602097	0.664998	0.508274	1.19417	0.698741	1.00103	0.276161	0.209481	-0.0798807	0.290504	0.716455	0.878235	0.94619	1.01862	0.827772	1.60349	0.9906
GRIN1	-0.00404835	-0.0538259	0.00404835	0.516809	0.0421014	-0.523587	-0.218326	0.344009	-0.328408	-0.461205	-0.0419912	0.363501	0.0132904	1.76051	0.255272	-0.076076	0.418315	-0.180905	-0.0565057	0.0457234	0.358542	-0.0406671	0.170274	0.415463	-0.0607963	1.84993	0.485632	-0.0388775	0.485862	-0.129752	-0.0329695	0.0334725	0.485877	0.0361485
MRC1	0.541915	-0.117335	1.07998	1.41021	2.89369	0.802771	0.146938	1.30194	0.207438	2.77477	-0.263751	-0.0438256	-1.07463	-1.13999	-1.71766	0.0438256	-0.542919	-0.542919	-1.22657	0.515142	-0.0534601	-1.29393	-0.2634	0.588626	0.741793	-0.109476	-0.697862	0.978208	0.3492	0.3492	-0.533256	1.38631	-0.174194	-0.483566
SRPX	0.0582466	0.571272	2.10376	2.04069	0.944238	0.30386	-0.182262	1.62814	0.173528	1.95864	-0.0582466	-0.855792	-0.707665	-0.425669	-0.41282	0.532837	-0.418297	-0.954047	-0.83479	1.32593	-0.571727	-0.206706	-0.552795	-0.476369	0.228738	-0.166454	-0.389718	0.680374	0	-0.492466	-0.218551	1.52178	-0.381255	0.0637941
SFTPB	-0.25789	-0.0548272	-0.482188	0.737163	0.0118508	-0.225089	-0.0862508	-0.0118504	0.204744	-0.036274	0.821078	0.710264	-0.185401	0.562004	0.401767	0.0476813	0.117924	-0.0399976	-0.133239	0.544572	0.340344	-0.138808	-0.218374	0.781065	1.04656	0.429493	0.21478	0.133431	0	-0.00299788	-0.112001	0.518755	0.377288	-0.185508
MMP9	-0.549572	0.0651164	0.875009	1.485	3.26007	-0.7435	-0.682098	1.68296	-0.215026	0.389902	0.0110779	0.635871	-0.148426	0.695199	0.144777	-0.395644	-0.155814	-0.446773	-0.276717	-0.362125	0.682144	-0.0110779	-0.258573	0.61148	0.12574	0.668809	0.239621	-0.257044	-0.0771327	-0.427797	-0.285318	-0.391796	0.22492	-0.286833
ERV9-1	-0.210454	0.584277	-0.319695	0.644582	0.02317	-0.446378	-0.069211	-0.137615	-0.0972137	-0.349751	0.307556	0.766364	0.328997	1.0833	0.404284	-0.0743198	0.0134168	-0.201343	-0.0134168	-0.160921	0.577557	0.281586	0.245099	0.698457	0.343753	1.14233	0.388182	-0.189264	0.0390611	-0.134873	0.00482273	-0.334623	0.545217	0.141926
IGHG1	0.000611	-0.213321	-0.181005	1.24587	3.26948	-0.199526	0.0744534	-0.244365	0.10922	0.0372701	0.134088	0.393998	-0.260791	0.18041	-0.0943093	-0.278341	-0.020649	-0.000611	-0.426718	0.215239	0.45267	-0.183064	-0.158892	0.460134	0.128983	0.169215	0.13721	-0.109134	0.0733438	0.18752	-0.13341	0.444397	0.678383	-0.0686841
FOXL1	-0.163668	-0.11961	-0.0847578	0.309321	-0.420951	-0.373093	-0.436827	0.242586	-0.134563	-0.642514	-0.343449	0.0502253	0.0993881	2.78511	0.827573	-0.188666	0.251419	0.0353141	0.154556	0.10043	0.221991	-0.0353141	0.2081	0.0692368	-0.261981	2.73044	0.681385	-0.0922928	0.108522	0.0316577	0.0917745	0.0827241	0.151805	-0.116563
TACSTD2	0.166867	0.424648	-0.577847	1.36442	0.887016	0.488896	-0.392591	0.57562	-0.794147	0.912297	-0.699569	0.211076	-1.76194	-2.36817	-0.96429	0.920063	-0.415069	-0.166867	0.434584	2.03844	-1.22035	-0.377094	-0.79263	1.13497	0.271412	-1.46488	0	1.80514	0.515191	0.813148	1.41495	2.99225	-0.134917	0.573707
DERL1	0.0186424	0.472745	-0.191581	1.03091	1.75144	-0.404177	-0.484366	0.00036	0.487845	0.527264	-0.764449	0.439339	-0.00036	-0.272565	-0.116055	-0.431509	-0.0779991	-0.142933	-0.339435	0.509726	0.636832	0.67599	0.164917	0.573236	-0.407961	0	0.0625753	-0.166793	0.0519304	0.0905209	-0.105988	0.614104	0.75643	0.855575
SCD	-0.402544	-0.220239	-0.25315	0.22576	-0.233416	0.540905	0.358524	-0.038897	-0.372492	-0.618593	-0.00171232	0.622589	0.425114	1.16777	0.00171232	-0.0618944	0.62281	0.0493789	-0.364266	-0.292477	0.286894	0.348774	0.442475	0.651631	0.35392	1.28618	0.494281	-0.0820746	0.489275	0.047338	-0.188034	-0.42739	0.300625	0.650193
BDH1	0.122433	0.0279598	0.127588	-0.346587	-0.725222	0.4469	-0.0329256	-0.161256	-0.871642	-0.64695	0.489302	0.273217	0.605111	-0.391066	-0.0279598	-0.222518	0.376336	-0.0751505	0.0842719	-0.825998	0.890577	0.548521	0.723249	0.786705	0.857891	-0.089292	0.333762	0.194495	0.585389	0.330729	0.429686	-0.105834	1.35272	0.741284
IGH	-0.0759764	-0.0279341	-0.432754	-0.317961	0.516336	-0.244205	0.225544	-0.176681	0.311467	-0.433096	-0.0162582	0.55267	-0.202395	-0.254905	0.203333	-0.476749	0.195375	0.0162582	0.084744	0.847906	1.00928	0.387336	-0.016068	0.607412	0.192183	0.354979	0.452668	-0.288665	0.145042	0.0582337	0.129962	1.01879	1.11385	0.345845
SLC27A5	0.26569	0.104828	-0.140702	0.524276	-0.579744	-0.232169	-0.00888109	0.47108	0.00888109	-0.201447	-0.0551677	0.237245	0.495584	-0.240559	0.106424	-0.373064	-0.295553	-0.285298	-0.53869	0.776516	0.215785	0.835241	0.948402	0.644745	0.339267	0	0.324504	-0.108601	-0.0523129	-0.167399	-0.373947	1.15944	0.794281	1.20385
CD5	-0.281818	-0.0246334	-0.150463	0.249031	0.36038	-0.316861	-0.228704	-0.0365844	-0.00677538	-0.347705	0.129644	0.626666	0.0536184	1.19843	0.456668	-0.109339	0.00677586	0.27934	-0.0333333	0.0806236	0.593895	-0.276788	0.20437	0.650975	0.248243	0.936661	0.241389	0	0.0468993	0.624267	-0.0688224	0.148487	0.613725	-0.0664921
ZNF835	-0.0909596	-0.0925436	-0.255084	0.576707	0.647067	-0.560609	-0.360791	0.188613	0.0874057	-0.636504	-0.231379	0.385849	0.164301	1.22763	0.502729	-0.283496	-0.0874057	0.131797	-0.0957193	1.05774	0.361425	-0.196131	0.159034	0.617352	-0.0820327	1.30428	0.440356	-0.0715041	-0.0880189	0.0391579	-0.305559	0.912819	0.532273	-0.099246
FCGRT	0.565187	0.239667	0.234503	-0.00247955	-0.293417	1.20549	1.6671	0.00189877	-0.00189877	-0.384655	-0.1113	0.154079	0.935031	-0.15933	0.215521	-0.391541	-0.34921	-0.30191	-0.260327	-1.12291	0.663608	0.503283	1.33478	0.199786	0.0758705	-0.0289869	0.446041	-0.101838	0.0887833	0	0.0594425	-0.989764	0.944531	0.761743
SLC35F2	0.834026	0.24597	0.564798	-0.100461	0.773344	0.74468	0.734859	-0.598326	-0.272662	0.736585	-0.491588	-0.976084	-0.585861	-1.2499	0.102345	0.493918	-0.304074	0.100461	-0.156569	-1.45438	-0.23678	0.698211	0.286958	-0.256577	0.27561	-0.0388002	0.831068	1.34004	0.304839	1.0793	0.724225	-0.351184	0.805025	1.19357
CYP1A2	-0.104927	0.130689	0.141798	0.821405	-0.101159	-0.508757	-0.611049	0.0769873	-0.155785	-0.37741	0.519656	0.5947	-0.161824	-0.0202074	0.266472	-0.116834	0.0202079	-0.161092	-0.231045	1.80948	0.671655	0.105719	-0.122028	0.509383	0.507325	-0.0201573	0.269988	-0.2051	0	-0.189354	-0.154977	1.76911	0.680744	0.13538
PLEK	-0.494127	1.12264	1.54951	3.20684	2.9024	0.74348	0.16688	0.650323	-0.129371	1.30852	0.106213	0.0996289	-0.477142	0.343164	-0.848837	-0.479979	-0.403515	-0.0996289	-0.726236	-0.385759	-0.557101	-0.581318	-0.211326	0.259059	0.292784	0.367844	-0.276577	-0.246232	-0.22559	0.00910807	-0.626822	-0.17305	-0.247853	-0.153474
TOX3	0.215121	-0.455726	0.0906925	-0.178777	-0.983484	0.304667	-0.0396128	-0.213831	0.554982	0.605754	-0.304971	-0.19999	0.0396128	-0.826718	0.814438	0.539892	0.421777	-0.0525103	-0.3097	0.188794	-1.06415	0.297996	0.574345	0.19536	0.0599976	-0.333263	1.42601	1.26262	1.21372	0.628773	0.243847	0.784204	-0.513959	0.796308
CCL18	-0.293763	0.684234	0.74411	1.15696	2.51956	-0.168472	-0.636645	-0.00772095	-0.220673	0.526208	-0.486023	0.106895	0.0177341	0.293896	0.00772095	-0.350199	-0.0497284	-0.272895	-0.388153	0.0676951	0.364223	-0.117074	0.25302	0.679338	-0.0705976	0.530093	0.277648	-0.247478	0	0.0141869	-0.236691	0.258735	0.676829	0.149012
CORO1A	-0.22284	1.15505	0.902491	3.39714	2.78615	0.687257	0.752698	1.97371	-0.382524	0.560303	-0.541702	0.0444574	-0.813863	-0.408749	-0.332266	-0.576701	-0.707049	-0.758498	-1.34747	0.017427	0.123666	-0.017427	-0.322566	0.240705	-0.181679	0	0.0127516	-0.202731	-0.295722	-0.198639	-0.457324	0.0360851	0.483523	0.374379
E2F3	0.270782	0.994568	-0.653905	-0.238046	0.187144	-0.150768	-0.629419	-0.243133	-0.173944	-0.624359	0.407814	0.610493	0.5181	0.512701	0.393959	-0.0562282	0.391747	-0.556465	0.0562286	-0.784092	0.194525	-0.0602498	0.784129	1.01541	0.979968	0.988519	0.577764	0.248895	0.701171	-0.222599	0.260368	-0.568791	0.566335	0.0754704
SARS2	-0.0578203	0.697955	-0.0382104	-0.160051	-0.3242	-0.104521	-0.122885	0.263315	-0.165563	-0.618281	-0.00375938	0.429169	0.73146	0.635106	0.00758886	0.0272727	0.0258713	0.00375891	-0.186224	0.640027	1.28639	-0.0105195	0.539381	0.355746	-0.0961137	0.579607	0.150281	-0.0645647	-0.0899205	-0.147523	-0.378008	0.558329	1.41001	0
ADAMTSL3	0.185985	-0.233634	0.177063	0.712589	1.27439	1.12449	0.648637	0.872882	0.255728	1.41259	-0.790572	-0.78666	-0.177063	-0.773011	-0.969848	0.956743	-0.331065	-0.180838	0.295856	-0.879577	-1.27398	-0.370537	0.801588	-0.153474	0	0.021565	-0.0721126	1.67199	0.449523	0.62565	1.14948	-0.0577283	-0.180969	0.366214
SIX5	-0.189063	-0.0318217	-0.299806	0.143209	0.800388	0.0318217	0.0342784	-0.0614495	-0.282511	-0.0941234	0.107429	0.15355	-0.119237	0.445867	0.239871	-0.476452	-0.354831	-0.398989	-0.243334	0.694462	0.806587	0.572857	0.3786	0.420523	0.275271	0.4339	0.331835	-0.136948	0.0113144	0.0880156	0.131063	0.927325	0.861504	0.570464
NDUFB2-AS1	0.0882068	-0.0364857	-0.491933	0.0556631	0.00544023	-0.146269	-0.0935798	0.00986576	0.423451	-0.0244694	0.157567	-0.00544023	-0.0607901	0.769522	0.273854	-0.111937	-0.106558	-0.330611	-0.488212	0.329403	1.16459	0.436524	0.185339	0.0505357	0.182678	0.862062	0.422893	0.0217485	0.189631	-0.0847483	-0.254385	0.418793	1.47307	0.485903
MUC6	-0.273363	-0.192966	-0.231597	0.108177	0.0774379	-0.791688	-0.49012	-0.302903	0.00456333	-0.416109	0.0596271	0.214513	0.108906	1.64276	0.382541	-0.289222	0.134861	-0.183109	-0.0873318	-0.00138521	1.09887	0.00138521	0.214695	0.571443	-0.174967	2.05818	0.51822	-0.134232	0.325846	-0.0245571	0.0648985	0.223763	1.3392	0.214141
OGDHL	1.0451	-0.22569	0.118956	-1.50376	-1.89821	1.88881	1.74088	-0.634691	0.105536	-0.28239	0.119908	-0.18058	0.0221148	-0.56466	0.74185	-0.591151	0.24573	-0.0221148	-0.232078	-1.35358	0.917276	1.02826	0.330289	0.257184	0.562036	-0.339489	1.21171	-0.0757237	0.672595	0.355759	0.14294	-0.956777	1.31129	1.81136
RPS6KA1	0.0907721	0.868669	-0.212191	0.267027	-0.0769434	0.498139	0.395258	0.792818	-0.513516	-0.212906	0.0206313	-0.284792	1.21579	-0.153251	0.294648	-0.250369	-0.0206308	-0.358211	-0.290828	-0.4179	0.0421553	0.614767	1.78809	0.393935	0.172073	0.0349464	0.424895	-0.185284	0.0728068	-0.106708	0.0111194	-0.349817	0.294354	0.906214
THPO	0.44944	0.0902038	-0.122643	-0.0737643	-0.0246339	0.00758219	-0.218117	-0.326314	-0.0684366	-0.207008	-0.0123072	0.425404	0.514081	0.33908	0.344458	0.0226588	-0.128287	0.034266	-0.00758219	-0.116381	1.5695	0.236252	0.342555	0.287288	-0.112032	0.225471	0.444165	0	-0.0833888	0.0141211	-0.0367236	0.0141211	1.50934	0.429765
IL33	0.118342	0.0132084	0.929362	1.36394	1.81696	0.75825	-0.0132084	0.0776634	-0.0988936	2.77323	0.11393	-0.47335	-0.239339	-0.819912	-0.546659	-0.299223	-0.307347	-0.144454	-0.125301	0.046772	0.179195	-0.160309	0	-0.0150785	0.186954	-0.161586	-0.015945	0.00811577	-0.0999217	0.00811577	0.144015	0.232533	0.234269	0.276379
PRSS22	-0.498629	-0.123375	-0.287242	0.0777831	0.723468	-0.360933	-0.318174	0.485379	-0.0251279	-0.288987	0.0844293	-0.196641	-0.178485	0.454051	0.569822	0.264776	-0.0189624	-0.144409	0.27544	0.334086	0.500091	0.0189624	0.104973	0.0882931	0.342937	0.559576	0.765361	0.0340128	0.0685759	-0.00848532	0.48282	0.760189	0.641067	0.57237
HCG9	-0.211934	-0.135238	-0.395669	0.311233	0.139965	-0.291074	-0.355881	-0.130885	-0.279006	-0.040391	0.241119	0.643688	-0.114945	0.627106	-0.0379124	0.0379124	0.168032	0.544694	-0.139652	1.06378	0.876218	0.126498	-0.0158768	0.556109	0.474419	0.672503	-0.0753746	-0.100356	0.0983105	0.386476	-0.118714	0.799985	0.373387	0.0604219
SRCAP	-0.265192	0.198206	-0.19876	-0.15242	-0.191395	-0.297202	-0.138969	0.00117826	-0.324251	-0.33222	0.320197	0.781827	0.352241	0.864789	-0.00117874	-0.186428	0.124415	-0.041666	0.027956	0.203608	0.858177	0.0196443	0.41634	0.871512	0.493109	0.551676	0.333397	-0.113591	0.165846	-0.0463476	0.101882	0.234792	1.04011	0.0875463
USP36	0.2062	-0.0363116	-0.792635	-0.653563	0.766133	0.285981	0.0151057	-0.0637011	0.430205	0.453188	-0.250786	0.81442	-0.846817	-0.168564	0.754814	0.134623	-0.277608	-0.10846	0.880573	-0.0151057	1.28647	-0.0223646	-0.515318	0.857132	-0.113931	-0.183081	0.911291	0.0866075	0.0479889	0.0717325	0.695233	-0.0336089	1.24818	-0.106783
ALPP	-0.0815258	-0.357561	-0.404428	0.428791	0.607021	-0.0926132	-0.109282	0.374835	-0.168112	-0.381303	-0.0208726	0.50614	-0.0208726	0.820749	0.45011	0.0639992	-0.0448661	-0.0332809	0.163938	0.633948	1.05205	0.0208726	-0.0118566	0.396775	-0.0635071	0.948763	0.313014	-0.0362215	0.0110116	-0.171884	0	0.378862	0.681582	-0.0977426
EIF4EBP2	0.607059	0.00822639	0.685576	-0.102561	-0.763889	-0.028204	-0.13745	-0.414143	-0.00822639	-0.0907783	0.0868111	0.407701	-0.273678	0.84769	0.600171	0.594876	0.437907	0.917745	0.69282	-0.249043	-0.0906191	-0.237271	-0.350708	0.373521	-0.00285816	0.63767	0.595391	0.454017	0.288265	0.767985	0.594592	-0.451461	-0.264013	-0.376875
ABLIM1	0.355151	-0.848911	-0.697514	-0.842402	0.0575242	1.87455	1.43463	-0.335681	0.547981	0.436294	0.0693312	-0.921087	-0.953457	-0.645235	0.195687	-0.77507	0.270947	-0.711186	0.105645	-0.0844316	0.854761	-0.0575242	-0.227071	-0.175708	0.956781	0.0845451	0.939821	0	1.17993	0.0876865	0.963319	0.466036	1.71323	0.437663
NEO1	0.464899	-0.701804	-0.0777674	-0.0649815	-0.341254	0.0365295	0.52128	-0.318325	0.382326	0.767472	-0.237994	0.00854683	-0.242861	0.0991535	-0.00854683	0.14646	-0.262623	0.146391	0.314636	-0.577934	1.70225	-0.151404	-0.00513363	0.250476	0	0.508857	0.218692	0.461763	-0.0815711	0.421217	0.566285	-0.262996	1.86619	0.207647
CRCP	0.477614	0.304799	-0.571547	-0.641429	-0.0461793	-0.427936	-0.0339746	-0.150256	0.897076	0.605639	-0.0783439	0.160027	-0.0191116	-0.191987	0.0198913	0.116324	-0.0654888	-0.158974	0.0191116	1.06158	1.03324	0.680476	0.0472102	0.344546	0	-0.198568	-0.0785365	0.159436	-0.156776	-0.163728	0.0328951	1.04902	1.08234	0.646676
VDR	-0.228034	-0.232477	-0.335178	0.0209441	-0.0209441	0.153406	0.120112	-0.137859	-0.133348	-0.614528	0.177051	0.783636	0.166457	0.504688	0.551337	-0.197089	-0.0559425	0.146719	-0.174297	-0.0369935	0.629629	0.106884	0.351074	1.04594	0.387326	0.672372	0.65322	0.0543995	0.187825	0.345632	-0.000618	-0.269075	0.887369	0.245398
SCN10A	0.0254378	-0.0152726	-0.397548	0.631918	0.0142193	-0.556416	-0.481586	0.126473	-0.0754132	-0.588447	-0.027699	0.181913	0.271056	1.63795	0.505729	-0.213131	0.37309	0.123925	-0.0303435	-0.077044	0.392646	-0.0142193	0.00163126	0.183824	0.071806	1.95239	0.600922	-0.0203295	0.364169	0.165096	-0.0373754	-0.017446	0.643211	0.0396695
ACRV1	-0.414917	-0.108748	-0.0604205	0.320133	0.158825	-0.269889	-0.254423	-0.0694928	-0.143504	-0.473913	0.106526	0.272789	0.646388	1.73354	0.884807	-0.0817499	0.189342	0.383666	0.0604205	-0.220053	0.163586	-0.412485	0.264694	0.252602	0.0808516	1.83087	0.759743	0	0.104354	0.189368	0.0675383	-0.129836	0.0875812	-0.163626
CCDC169-SOHLH2 /// SOHLH2	-0.450215	-0.0478969	0.462646	-0.596751	-0.417081	1.03112	0.64884	-0.241224	0.32276	0.592571	0.946922	-0.444974	0.846465	0.184765	1.09664	-0.088963	0.289491	0.0478969	-0.779456	-0.720176	-0.756528	-0.764882	1.32952	0.112636	1.15078	0.563234	1.37472	0.312281	0.579826	0.302953	-0.208548	-0.360748	-0.309497	-0.254698
CSPG5	-0.552251	0.26487	-0.0715799	0.14708	-0.141698	-0.403276	-0.395436	0.028234	-0.139536	-0.508201	-0.325488	0.599737	0.108991	1.97102	0.4001	-0.028234	0.178344	0.229857	-0.113544	0.133191	0.69943	-0.284197	0.193775	0.870443	-0.0575724	1.72783	0.315612	-0.0311022	0.178154	0.217939	0.00307465	0.233783	0.532344	-0.228274
NT5M	-0.492975	0.20835	-0.27369	-0.318325	-0.274515	-0.222042	-0.24612	-0.0617676	-0.193473	-0.604326	0.508703	0.686334	0.672103	0.250794	-0.0769787	0.0861969	0.0617671	0.194051	-0.0746188	0.761304	0.726819	0.346457	0.571969	0.753556	0.662842	0.168742	-0.0807099	0.0283179	0.0647631	0.237779	-0.165936	0.830091	0.731827	0.279803
2022-03-02	-0.139634	1.1305	-0.236542	0.618629	0.989853	1.12581	0.333053	-0.00870323	-0.140777	-0.176933	0.00870323	0.354758	0.475092	-0.170311	-0.310671	-0.148247	-0.214321	-0.266125	-0.31419	0.917807	1.87216	0.168798	0.277953	0	-0.25524	-0.281243	-0.349287	-0.36426	-0.531681	-0.402019	-0.488477	0.778226	1.58326	-0.0891624
PCGF2	0.171667	-0.273495	-0.183685	-0.246152	0.00234318	0.313054	0.273852	-0.366286	0.556222	-0.363417	-0.128017	0.580391	-0.0023427	0.847065	0.261292	-0.012568	-0.23773	0.0261288	-0.0560455	0.0173202	0.366858	-0.108778	0.299145	0.892042	0.172003	1.27969	0.443894	0.286375	0.0108581	0.0478668	0.0758181	0.405446	0.395758	0
AHSG	0.109791	-0.0765085	-0.314662	-0.0680971	-0.00970459	-0.293971	-0.336854	-0.0412025	0.00970459	-0.181776	0.370021	0.144955	0.443899	0.355304	0.134487	-0.17457	-0.229516	0.035141	-0.12976	1.06984	1.09413	0.0633888	0.247886	0.338249	0.299754	0.21213	0	-0.0136647	0	0.120917	0.0228376	1.24197	1.13215	0.164206
RAI1	-0.0938973	0.488626	-0.0352058	-0.149834	-0.188745	-0.346012	-0.0940599	-0.318972	-0.00258493	-0.191867	0.849853	0.735329	0.0127363	1.07714	0.207948	0.00258493	0.103328	-0.0407681	-0.0665646	0.164289	0.717749	0.201173	0.0961184	0.502966	0.604535	0.902078	0.212328	-0.0119057	0.146962	-0.106814	-0.188178	-0.165867	0.807141	-0.0916944
RAB27A	0.0172386	0.880732	0.28714	1.15793	1.91678	0.378688	-0.0332212	-0.0172386	0.249972	0.87815	-0.366392	-0.583173	-0.678873	-0.152438	-0.202422	-0.119031	-0.2256	-0.204117	0.375628	1.29094	0.515243	-0.268056	-0.576393	-0.36462	-0.286026	0	-0.112654	-0.0446596	-0.142187	-0.0774345	0.779982	1.41409	0.391145	-0.339825
RP3-334F4.1	0.266234	0.00389671	0.258485	-0.00389671	-0.38437	-0.200808	-0.327402	0.739092	-0.157053	-0.236594	-0.0302329	0.0439143	0.464742	1.00619	0.0793819	-0.213867	-0.122728	-0.211265	-0.357657	0.245429	0.178674	0.174204	0.713791	0.358604	0.134352	1.53468	0.433966	0.131773	0.00535154	0.0527229	-0.113705	0.683937	0.248596	0.339616
E2F1	-0.30596	0.177094	-0.585036	0.274056	-0.206125	-0.324199	-0.186098	0.259268	0.373505	-0.392137	0.395044	0.350858	-0.0697336	0.756024	0.406958	-0.572364	-0.0677824	-0.29948	-0.211253	0.155344	0.661102	0.0677829	0.297631	0.552386	0.901196	0.796347	0.823334	-0.233829	-0.00372934	0.0422273	0.077497	0.484281	0.989682	0.351278
ZNF528	-0.119044	-0.665869	-0.266701	0.400638	0.781838	-0.121394	-0.408594	0.711639	0.108225	-0.279592	-0.495743	0.645046	0.119107	1.2185	0.65608	-0.0198679	-0.0144014	-0.31793	-0.215693	0.838719	0.507811	0.0144014	0.283114	0.492227	-0.44181	1.01788	0.500929	0	-0.0301347	-0.151873	-0.394504	1.03769	0.349729	-0.00635958
ADA	-0.218753	0.577553	1.09071	3.30866	1.5774	-0.167709	-0.276807	0.980299	1.02074	0.962246	-0.304647	-0.0702252	-0.666525	0.531953	-0.343	-0.0181155	-0.545442	0.018116	-0.0691485	0.374515	0.27214	-0.613098	-0.450787	-0.0910234	-0.316371	0.0133982	-0.220661	-0.173985	-0.473012	0	-0.0456843	0.255189	0.266533	-0.451823
SERPINF2	0.202977	-0.242764	-0.0539107	-1.02214	-0.656147	-0.100746	0.110537	-0.822116	-0.658573	-1.84132	-0.247059	1.39515	1.11465	0.802203	-0.170274	0.0539103	0.672426	0.0859938	0.292438	-0.55477	1.6566	0.706832	0.978591	1.29591	-0.340545	0.777597	-0.166558	-0.0334764	0.581788	0	0.398942	-0.618548	1.55006	0.58239
SARDH	0.512458	-0.54428	-0.0145235	-0.30441	-0.515038	0.524358	0.817002	-0.626129	-0.346272	-0.422805	-0.0788503	0.503726	0.326765	0.274123	0.484778	-0.225132	0.0145235	0.369428	-0.422915	-0.327499	0.792083	0.414015	0.546284	0.762424	0.0393572	0.297769	0.632698	0.0199523	0.0184498	0.433371	-0.16221	-0.173225	1.14452	0.963303
COL9A2	-0.399231	-0.215006	-0.65224	0.116293	0.492139	0.0255036	-0.527748	0.141929	0.303994	0.128801	-0.750168	0.122828	-0.327045	0.374809	-0.0255036	-0.721226	-0.0287943	-0.220961	-0.442911	1.03272	1.34641	0.362874	0.00842619	0.557472	-0.202242	0.712832	0.461096	-0.237346	0.341051	0.139947	-0.0922403	1.50794	1.63831	0.752861
SLC39A9	-0.075614	-0.020473	-0.137399	0.37411	-0.865999	-0.233464	-0.231206	-0.516811	-0.00360489	0.123869	1.0124	1.02698	-0.121315	1.23773	0.0110145	0.328313	0.00360489	0.138973	0.572029	-0.217184	0.328372	-0.0614228	-0.0977921	0.830774	0.8412	1.10952	-0.0806479	0.238956	0.0261707	0.0956392	0.26478	-0.324431	0.145768	0
RSG1	0.33601	0.311772	-0.111309	0.214285	0.0156436	-0.0663977	0.0287418	-0.024776	-0.227939	-0.182932	0.483731	0.223578	0.489061	0.900281	-0.0156441	-0.224105	-0.173578	-0.218683	-0.0434833	0.588662	0.686434	-0.0700917	0.54558	0.0865068	0.455706	0.932297	-0.104647	-0.327039	-0.139774	-0.194912	0.0681567	0.721324	0.797789	-0.037961
CYP1A1	-0.0677681	-0.138674	-0.0440321	0.112085	-0.231895	-0.308149	-0.546708	0.0827837	0.207233	0.0525141	0.0244045	0.00906658	0.127861	0.225073	0.590835	-0.0825796	-0.00906658	-0.0768223	-0.0774689	1.55439	0.666876	-0.0230513	0.250431	0.0526047	-0.00192642	0.258098	0.555002	-0.123874	0	0.0199513	0.0420876	1.8961	0.659839	0.0666285
FST	-0.331737	0.255005	0.7829	1.27033	-0.265192	-0.503413	-0.39072	0.140561	0.0806432	-0.00375891	0.5486	0.67913	-0.027986	0.0101924	-0.222295	0.0134482	-0.178943	-0.166967	-0.177311	-0.150714	0.965408	0.00375891	0.0737472	0.833965	0.737675	0.0100517	0.0438371	0.206455	0	-0.0672064	0.100176	0.126665	1.19542	0.128439
ARL2BP	-5.39e-05	-0.058805	-0.00529528	-0.274638	5.44e-05	1.09488	0.400085	-0.0485215	-0.0544577	-0.403284	-0.192376	-0.000882	0.328881	0.315095	0.203615	0.304807	0.354452	-0.123568	-0.050889	0.226942	0.774576	0.429336	0.416257	0.00718403	-0.268782	0.241706	0.0202093	0.228627	0.373627	-0.0466437	-0.0209861	0.26139	0.799969	0.482137
MMP24-AS1	0.200796	0.26001	-0.247411	-0.150953	-0.0617232	0.35291	0.558445	-0.0329003	-0.144856	-0.52992	-0.180392	0.345158	0.534872	-0.021349	0.150954	-0.0689936	0.021349	-0.378704	-0.418764	0.550091	1.21312	0.795825	0.514855	0.312498	-0.290361	-0.00751734	0.189426	-0.0810027	0.0780616	-0.206126	-0.255991	0.60113	1.28425	0.827303
ZNF747 /// ZNF768	-0.171181	0.141148	-0.141239	-0.351208	0.42929	-0.301961	-0.266578	0.0573797	0.158059	-0.493034	0.352046	0.27333	0.154981	1.02915	-0.0573802	-0.574342	-0.307673	-0.694005	-0.259686	0.584841	1.33435	0.478769	0.145192	0.50964	0.548077	1.24642	0.058157	-0.431588	-0.326086	-0.608951	-0.00784969	0.855124	1.82699	0.52303
ASF1B	-0.0798316	-0.107198	-0.0506506	0.169579	0.291004	-0.0297108	-0.378475	0.00462341	0.235639	-0.560521	-0.00325632	0.255153	-0.100334	1.8276	0.483675	0.302521	-0.0866342	0.00325632	-0.407021	0.124806	0.0619755	-0.378565	0.107585	0.523145	0.0750837	1.94985	0.606015	0.239205	0.0182018	0.281066	-0.124868	0.218254	0.363646	-0.122678
HMGA1	-0.344053	0.776503	-0.0244465	0.590052	1.40618	0.195837	-0.0026269	0.303216	-0.17581	-0.477025	-0.379002	0.792744	-0.0108585	0.26479	-0.405698	-0.0330601	0.00262642	-0.161776	0.210702	0.0864873	0.128867	-0.325035	0.261519	1.09744	-0.152417	0.358705	-0.028141	0.0564394	0.268776	0.238724	0.20335	0.504783	0.450011	0.0331755
RFPL2	-0.0632997	-0.223526	-0.0260377	0.287435	-0.323666	-0.358826	0.031405	-0.063622	0.365323	-0.141632	0.509444	0.831329	-0.315413	0.897067	0.926146	-0.0289245	0.200912	-0.248124	0.0260377	0.0830851	0.521507	-0.418364	-0.204946	0.920327	0.555187	0.986301	0.872627	0.0163259	0	-0.214054	0.0230069	0.0910459	0.5072	-0.313396
NUP88	-0.159268	-0.515667	-0.0438285	0.102096	0.00765991	-0.14216	-0.267829	-0.386409	-0.259948	-0.0835175	0.843848	0.388144	0.262087	1.63216	0.280932	-0.00765991	0.131081	0.321761	0.479823	-0.0795574	0.426585	-0.0848751	0.103781	0.298245	0.628079	1.82221	0.19953	-0.0836048	-0.0538578	0.104417	0.0132666	-0.257697	0.173708	-0.0861402
ATP5D	-0.172135	0.692131	-0.202941	0.113995	-0.321899	0.0148177	0.0799913	-0.303942	-0.762765	-0.888385	0.386447	0.49049	0.814027	0.370059	-0.0148177	-0.239799	-0.167195	-0.352188	-0.255607	0.806951	1.24159	0.269898	0.814804	0.580857	0.51548	0.36712	0.0987463	-0.163204	-0.104804	-0.305675	-0.368128	0.917099	1.39412	0.360534
SP4	-0.0304251	-0.265656	-0.213622	0.185335	-0.201271	-0.392013	-0.254497	0.100506	0.197461	-0.315351	0.584879	0.0145812	0.439464	1.37065	0.562242	-0.105649	-0.0145812	0.506298	-0.01794	0.12571	0.0161362	-0.127884	0.235171	0.139837	0.38408	1.31075	0.566547	0.0265222	0.222937	0.502254	0	0.135487	0.0913248	-0.0758705
ATP2B3	-0.0354366	-0.137144	-0.197909	-0.282649	-0.410851	-0.110388	-0.495559	-0.0782242	0.42975	-0.285884	0.0689278	-0.217093	-0.0122118	1.44148	0.285001	0.0122118	0.264503	0.361319	0.0978127	0.0388069	1.20468	0.35725	-0.0771422	-0.017889	0.195403	1.25669	0.222153	0.301452	0.0705662	0.324429	0.173918	-0.25813	0.989693	0.223623
SLC25A11	0.764916	0.0950947	0.195869	-0.630489	-1.32391	0.489344	0.768604	-0.0950947	-0.14397	-0.658211	-0.300599	0.111953	0.611924	-0.185373	0.210295	-0.173198	-0.274812	-0.479482	-0.621522	0.269161	1.12082	0.821431	0.982972	0.627584	0.159042	0.053174	0.459561	0.117229	-0.0552692	-0.192632	-0.160757	0.577429	1.41556	1.14636
CWF19L1	-0.412813	-0.38714	0.0482225	0.53043	-0.394018	-0.422739	-0.237316	0.0740709	-0.27666	-0.517672	-0.236385	0.169435	0.382468	2.07203	0.0992093	-0.149295	0.131963	0.604756	0.44966	-0.310192	0.432464	-0.0482225	0.416781	0.197068	-0.21914	2.22465	0.352036	0.0392065	-0.10325	0.574131	0.482852	-0.131684	0.262827	0.00476837
FAM149A	0.0756731	0.101486	-0.666442	-1.81611	-2.56219	0.0723476	-0.267544	-0.216187	-0.237238	-0.991747	0.154029	0.516461	0.21974	-0.132	0.59136	-0.118194	0.259367	0.315512	-0.18874	-0.0723476	2.11925	1.04876	0.544305	0.881927	0.342102	0.0342951	0.656387	0.172103	0.58003	0.622424	-0.03304	0.0708361	2.40704	1.21786
KCNJ5	-0.238387	-0.0391336	-0.388749	0.43847	0.0405788	-0.281415	-0.247559	-0.00643873	0.019877	-0.419537	-0.0173235	0.27352	0.330422	1.48565	-0.00612879	-0.259366	0.230948	0.20716	0.00612831	0.358239	0.399501	-0.140532	0.360113	0.443851	0.229374	1.45873	0.00649166	-0.248502	0.303491	0.201984	0.140287	0.431089	0.6462	-0.0188971
ESR1	0.545157	-0.995848	-0.0218816	-1.24604	-0.571371	0.198784	0.0218811	-1.10747	0.353133	0.283083	-0.39973	0.352241	0.447085	-0.462105	0.722197	0.959313	-0.142735	0.903682	0.578581	-0.183047	-0.283411	-0.346623	0.794506	0.702896	-0.0670557	-0.181915	1.02959	1.31311	0.104925	1.27954	0.913362	0	0.07827	0.127323
MAP1A	-0.12781	-0.22808	-0.148786	-0.240511	0.365902	-0.141682	-0.304008	-0.0450897	-0.0203519	-0.302957	-0.16661	-0.0811443	0.322014	0.97681	0.212588	0.0203514	0.212501	0.478756	0.212501	0.607935	0.757719	0.187844	0.296169	0	-0.161131	0.766983	0.402879	-0.0403504	0.194854	0.306416	0.139117	0.363668	0.725554	0.154603
LIMK1	0.00387001	-0.00386953	-0.221829	0.305034	0.0870886	-0.195516	-0.0759592	-0.177577	0.245049	-0.260809	0.407604	0.589472	0.449342	0.512014	0.398347	-0.200325	-0.0450835	-0.0654941	-0.133846	0.844553	0.442778	-0.126997	0.212693	0.41704	0.419147	0.40166	0.556018	-0.144916	0.0384254	-0.0281892	-0.0877457	0.653739	0.50309	-0.0233836
RNASE6	0.319181	0.126866	1.61863	2.73254	2.92007	0.21678	-0.0546074	1.77031	0.371655	2.4428	-0.464476	0.0546074	-0.757472	-0.242955	-0.741107	-0.856274	-0.947484	-1.31734	-1.08831	0.180884	-0.26021	-0.372255	-0.519616	0.515122	-0.0153708	0.187699	0.0814114	-0.232282	-0.307212	-0.518078	-0.426662	0.947857	0.324966	0.00477838
RFX2	0.0143886	-0.357333	-0.211439	-0.0813022	-0.00372601	-0.36739	-0.142576	0.568707	-0.222352	-0.190846	-0.256424	0.424118	0.555821	0.854749	0.221176	0.00372553	0.247964	0.137439	0.429889	-0.0101762	0.404394	-0.0627356	0.532258	0.629031	-0.29559	1.26154	0.173465	0.197989	0.414515	0.0833664	0.421913	-0.0769949	0.468199	-0.0723467
CALM1 /// CALM2 /// CALM3	0.0410323	-0.0410323	-0.224165	-0.438622	-0.581593	0.0655904	-0.335845	-0.147984	0.224614	-0.145608	0.231063	0.268698	0.594028	0.406189	0.265553	-0.202425	0.566121	-0.0977573	-0.0655227	-0.278163	2.76807	1.32699	0.223076	0.136333	-0.0461378	0.110606	0.146185	-0.493406	0.124708	-0.511887	-0.424278	-1.0155	2.4546	0.788799
CUL5	-0.0801063	-0.170135	-0.153592	-0.616955	-0.267139	0.360823	0.118347	-1.07287	0.618384	0.306512	-0.691169	-0.549848	0.923399	1.29884	0.0801063	0.620095	0.410986	0.327745	0.315883	-0.298427	-0.551446	-0.469382	1.12915	-0.259481	-0.325885	1.53582	0.40812	0.948195	0.66891	0.793321	0.569308	0.080687	-0.120026	-0.19603
FASN	-0.0224009	-0.511753	-0.832854	-0.134034	0.356678	0.076787	-0.0663524	-0.0761871	0.282298	0.0728307	-0.193544	0.431762	0.135373	0.365674	0.0224009	-0.547384	-0.191555	-0.348411	-0.231987	0.563974	1.23434	0.594324	0.213624	0.647597	0.335179	0.998376	0.216379	-0.177249	0.185625	0.0866928	-0.0397396	0.409798	1.07555	0.754074
IDH2	0.644591	-0.11865	0.244457	-0.0634193	-0.958794	1.24908	1.09265	0.482866	-0.453317	-0.401674	0.615038	-0.365507	0.379616	-1.10452	0.0634193	-0.799725	-0.237618	-0.518761	-0.355366	0.0751476	0.605648	1.60232	0.645367	0.111741	0.899289	-0.632711	0.344681	-0.305347	0.0728922	-0.159183	-0.0628891	0.328001	0.7244	2.03917
TBL1XR1	1.26998	-0.451715	0.463121	-0.527351	1.92277	1.88165	1.50396	-0.294298	0.18036	2.05099	-0.0756273	-0.664097	-0.545064	-0.371483	-0.0927072	0.363204	0.0756273	0.815543	0.753603	-0.560082	-0.751581	-0.21632	-0.345151	-0.43987	0.00532341	-0.102528	-0.117895	0.20772	0.0313573	0.576573	0.563152	-0.549953	-0.604303	-0.273212
TNFSF12-TNFSF13 /// TNFSF13	0.535582	-0.0192585	-0.210041	0.518418	0.0827093	0.828145	0.483237	0.46664	-0.364799	-0.351131	0.0192585	0.134258	-0.157262	0.232644	0.200066	-0.509348	-0.364797	-0.220692	-0.0289531	-0.0458622	0.478168	-0.0697784	0.28087	0.670689	0.347939	0.50545	0.563036	-0.1116	0	0.175854	0.231347	0.224969	0.847409	0.307251
SCAMP2	-0.231718	0.233745	0.726147	0.000455	-0.423702	-0.527442	-0.693862	-0.29781	-0.534176	-0.814935	0.0751047	-0.098423	0.734142	-0.0139189	0.385932	0.129957	0.748958	0.515359	1.07775	-0.382954	-0.000455	0.406059	0.812079	0.0370579	0.217111	0.0868587	0.469877	0.260944	0.883398	0.595487	1.11566	-0.261493	-0.107784	0.556169
WDR61	1.60579	-0.705038	0.743066	-0.55905	0.95021	2.46319	1.86207	0.422986	-0.240758	1.13925	-0.147616	-0.875379	-0.293176	-1.45171	-0.332507	0.166621	-0.299552	0.130675	-0.130675	0.283697	-0.691336	1.08847	0.00952816	-0.64306	0	-0.739381	-0.217926	0.301541	-0.14041	0.369477	0.00952816	0.626919	-0.293818	1.26734
CAMKMT	0.017662	0.0982027	0.0894642	-0.335729	-0.42758	0.0819554	-0.0734181	0.207621	0.862739	1.30701	-0.380125	-0.47925	-0.0966372	0.443114	0.0694399	-0.19762	-0.0946689	-0.237708	-0.017662	0.836522	0.454038	-0.198062	0.290721	-0.0234537	-0.181908	0.889139	0.320457	0.00353241	0	0.133824	0.292786	1.28703	0.728903	0.00828266
INPP5J	0.0211892	-0.451141	-0.214379	-0.424574	-0.717462	-0.709208	-0.482575	0.215231	0.0139952	-0.508637	-0.0139952	0.448757	-0.050189	0.421524	0.704679	-0.0581107	0.26757	0.147457	-0.139719	0.889871	0.956549	0.560294	0	0.537384	0	0.528211	0.660118	0.0753298	0.271694	0.123425	-0.0488176	0.905486	1.16015	0.587476
GAA	-0.253901	-0.0848823	1.08942	-0.0543904	0.914244	0.713826	0.785214	-0.152919	0.207842	-0.528651	-0.001019	0.39307	0.410815	-0.690493	-0.0538073	-0.148857	-0.189889	0.00101852	0.255916	-0.517447	0.652781	0.00480604	0.755527	0.479241	0.324329	-0.479123	0.258698	-0.0191941	0.0154376	0.232321	0.49176	-0.296611	0.967472	0.194925
TEX40	-0.120404	-0.236779	-0.658317	0.0973797	-0.427915	-0.59404	-0.478461	0.263719	-0.115838	-0.659374	-0.0553675	0.049118	0.241047	1.41699	0.569634	-0.126503	0.0060606	0.110574	0.0212207	-0.00121164	0.934181	0.00121212	0.395688	0.228964	-0.104198	1.70222	0.875598	0	0.191054	0.409024	0.290074	-0.0320177	1.14045	0.341604
DLX4	0.0209918	0.729635	-0.367165	-0.073453	0.270988	-0.132188	-0.171711	-0.00163221	0.00598907	-0.368951	0.339939	0.434299	-0.0436835	1.01633	-0.0164447	-0.305084	-0.0651217	-0.0508809	0.00163221	0.0200648	1.04298	0.0113921	0.0431819	0.600518	0.598453	0.909522	0.10163	-0.214212	-0.0368195	-0.0456595	0.240031	0.0981145	0.964691	0.116385
TCF4	0.480126	-0.543293	-0.44731	1.52887	4.06686	0.874043	0.504743	1.33909	-0.41916	1.45181	1.15021	0.599274	-1.19963	0.138729	-1.07929	-0.25449	-0.705301	-0.510463	-0.535871	1.01418	-0.138729	-0.576918	-0.885773	0.516869	1.05028	0.621842	-0.888985	-0.0790801	-0.466291	-0.24756	-0.652711	0.675527	-0.410317	-0.298306
RAB6A /// WTH3DI	0.125315	-0.421403	-0.515218	-0.426183	0.430735	0.0473237	0.152818	-0.0473237	0.878519	-0.097156	-0.26579	0.5112	0.093874	0.343155	-0.102013	-0.492326	-0.288501	-0.409229	-0.506454	0.850605	1.13855	0.459225	0.464498	0.681106	0.0557852	0.404775	0.171032	-0.0702314	-0.051291	-0.130671	-0.244071	1.03755	1.27511	0.619261
CCND1	1.12847	0.225298	-0.970046	-0.216188	-0.105659	1.21184	1.25157	0.552883	0.0537319	-0.430753	-0.35834	-0.209715	0.770544	-0.314488	-0.18165	-0.420288	0.123029	-0.995766	-0.0537324	0.828657	1.25567	0.838107	0.718101	-0.129186	-0.188666	-0.307798	-0.276742	-0.353007	0.0755472	-0.901212	0	0.81127	1.46119	0.778356
ZNF107	0.699552	-0.60683	0.46685	1.32535	1.07105	1.20417	1.23335	-0.176211	0.272036	1.77976	-0.191855	-0.282846	-0.253332	-0.48822	0.0170712	0.273207	-0.425745	-0.501662	-0.301991	0.834916	-0.295308	-0.0170712	-0.00777817	-0.151881	-0.140012	-0.0824747	0.0344319	0.204045	-0.236571	-0.25593	-0.224263	0.966195	-0.160102	0.0878153
CD160	-0.118149	0.0482106	-0.10195	3.23483	0.456085	-0.171068	-0.0471373	0.189441	0.188707	0.278305	-0.0922165	-0.0420604	0.149089	0.613124	0.379926	-0.154925	0.0282106	-0.229142	-0.125344	-0.0282106	0.389106	-0.202427	0.02914	0.0477433	-0.115203	0.40726	0.423536	-0.117233	0.0859537	-0.0802422	0	0.0218158	0.336657	-0.0131674
MIR6789 /// PLEKHJ1	0.00708866	0.120225	-0.159716	-0.00708866	-0.946938	-0.114372	0.0741644	0.370279	-0.616482	-0.881835	0.285121	0.649189	0.793055	-0.0760031	0.0119066	-0.57497	-0.212052	-0.687275	-0.710179	0.169088	1.08599	0.660373	1.32676	1.19873	0.734495	0.350714	0.280657	-0.150439	0.158663	-0.363945	-0.302365	0.621061	1.57524	0.996162
ACTN1	-0.445259	0.585706	0.623952	0.831232	1.20268	0.939949	0.858713	1.60056	-0.585714	-0.131199	0.536965	0.159768	0.0512056	-0.103453	-0.132385	-0.0512056	-0.243076	-0.313633	-0.133929	-0.173069	0.287611	-0.548207	0.221714	0.555785	0.392801	-0.0875611	-0.312943	-0.00184107	-0.0267982	-0.163246	-0.0194016	-0.040781	0.54709	-0.220381
CGA	-0.537992	-0.125216	-1.11391	-0.64521	-0.911682	-0.72376	-1.03098	-0.454614	-0.814257	-1.08791	0.384309	0.814559	-0.637997	0.504537	0.779595	0.546969	0.434751	0.125216	0.757039	0.381399	0.424747	1.54234	-0.594357	0.77816	-0.054121	0.467021	1.51593	0.45574	0.255667	0.461843	0.754977	0.51736	0.55029	1.94056
TCP10L	-0.0461674	0.0092001	-0.274209	0.0355511	-0.063242	-0.302552	-0.0092001	-0.0393877	0.100574	-0.208881	0.316576	0.0490112	-0.13766	1.2644	0.630339	-0.0995655	0.209911	-0.229809	-0.352781	0.232369	0.580628	0.41323	0.104337	0.163444	0.38001	1.4463	0.663364	-0.0105381	0.21757	-0.0678992	-0.178984	0.138912	0.435812	0.29021
NKX2-8	-0.00503731	-0.142735	-0.145679	-0.0481434	0.272975	-0.223678	0.00503731	0.0556865	0.133692	-0.41422	0.232854	0.618804	0.0692992	0.890316	0.480246	-0.0849194	0.047996	-0.0863977	-0.128743	-0.105638	0.83794	-0.0337429	0.0718675	0.590684	0.168655	1.1531	0.322956	-0.0274782	0.153479	0.0603013	-0.0874157	0.00499487	1.05019	-0.0283914
IVD	-0.284334	0.263926	0.16304	-0.226939	0.240339	-0.0392933	-0.35569	-0.165517	0.00656843	-0.718184	-0.107891	0.465935	-0.0738492	0.798599	-0.0813308	-0.00656843	1.02144	1.47279	0.694859	0.0853567	0.424132	-0.0999765	-0.0650301	0.262247	-0.192651	0.314249	-0.173878	-0.0571814	0.743865	1.23412	0.399838	-0.235363	0.186101	-0.235907
CDC5L	0.407423	-0.478386	0.0409541	1.16697	0.643982	-0.189558	-0.166606	-0.451448	-0.12237	-0.371038	0.120852	1.09124	-0.0192652	0.230015	0.555905	-0.022542	-0.174128	-0.228565	-0.264581	0.809295	0.389195	0.0192652	-0.0675535	1.1547	0.163719	0.457825	0.53634	-0.0263677	-0.194816	-0.207646	-0.275109	0.750708	0.379102	0
HOXB6	-0.101471	0.247674	-0.0184217	-0.00554848	1.03199	0.537016	0.10404	0.36336	-0.122094	0.0737519	-0.371147	0.0141678	0.005548	-0.578593	-0.329197	-0.45975	0.283643	-0.423898	-0.319962	1.63129	0.853377	-0.141325	0.248216	0.320652	-0.345501	-0.375474	-0.0872259	-0.185139	0.647465	-0.00999165	-0.0925736	1.92297	1.13579	0.203786
DRD5	-0.0353613	0.880054	-0.0820756	-0.00523186	-0.103124	-0.360816	0.016963	-0.0458322	-0.148892	-0.485945	0.702877	-0.147095	0.0407901	1.70407	0.318087	-0.28713	-0.0191975	0.313951	0.00523186	0.108055	0.604622	0.0683579	-0.106144	0.112673	0.469807	1.58025	0.119611	-0.240384	-0.0185719	0.305922	0	-0.00251627	0.370381	0.0207219
STT3A	0.055213	-0.136502	0.325061	-0.328725	0.783746	0.892092	1.28298	0.944515	1.19434	1.75391	0.0407038	-0.168248	-0.509509	-0.599753	-0.0407038	-0.593155	-0.202804	-0.37182	-0.1222	-0.0693607	0.433337	0.454026	-0.266409	0	-0.0408392	-0.389483	0.164938	-0.417489	-0.0270104	-0.0660157	0.179066	0.0638447	0.62034	0.815392
AMPD1	0.00962925	-0.164343	1.24813	1.64042	1.31411	-0.342535	-0.198739	-0.0462399	-0.116037	1.85547	0.0647817	0.320692	0.010149	0.643123	-0.00962925	-0.256686	-0.196207	0.185668	-0.411612	-0.387261	0.10735	-0.128674	0	0.287941	0.0505438	0.494166	0.128849	-0.221814	-0.158802	0.304431	-0.19973	-0.158196	0.0607705	-0.0795541
SLC7A1	-0.0608387	-0.466635	-0.601422	0.398731	0.382472	-0.164814	0.0608382	0.104669	0.312911	-0.361336	-0.59457	0.136502	-0.105841	0.441179	0.414287	-0.461409	-0.0686183	-0.532033	-0.408508	1.06226	1.05193	0.208186	0.171894	0.52222	0.0163116	0.637178	0.918612	0	0.0949621	-0.013	-0.211449	1.49027	0.801075	0.473357
LHX3	-0.130079	0.29467	0.0285287	-0.0521565	-0.0556154	-0.3719	-0.422152	0.115498	-0.329994	-0.737459	-0.0912485	0.53442	0.166638	2.40112	0.388576	-0.0285287	0.425927	-0.0838447	0.205792	0.242482	0.0917869	-0.422152	0.283309	0.571795	0	2.02336	0.164095	-0.160566	0.3983	-0.0544958	0.168566	0.4239	-0.149255	-0.19106
JAG1	-0.177909	0.0218449	0.036303	-0.145259	0.00556612	-0.00875568	-0.176858	-0.132505	0.578988	1.25416	0.175165	-0.00556612	-0.140544	-0.0499287	0.176037	1.23834	0.327161	-0.22435	0.281295	0.293617	-0.275947	-0.139022	-0.00716925	0.160329	0.226538	0.0392709	0.246723	1.38325	0.282844	0	0.395053	0.383111	-0.129028	-0.246095
LAPTM5	0.202324	2.31007	2.80526	2.72564	4.89913	1.67011	1.53052	2.25436	0.781629	3.12688	-0.18919	-0.838023	-1.38035	-0.45008	-0.850623	-1.03119	-1.12762	-1.30751	-1.11852	0.18919	-0.973145	-0.718464	-1.07794	-0.644268	0.198049	-0.43744	-0.789493	-0.649458	-0.98758	-0.973884	-1.08749	0.597554	-0.570598	-0.44128
OSGIN1	0.000625	0.456384	-0.224323	-0.0727987	-0.319561	-0.184326	-0.0134683	-0.344521	-0.147695	-0.666241	0.285088	0.446577	0.236677	0.508917	0.112343	-0.00236511	0.292957	0.142128	-0.000625	-0.0545769	0.841705	0.508426	0.489357	0.544158	0.651091	0.5987	0.135253	-0.0216222	0.263209	0.10948	0.051178	-0.0860868	0.803827	0.304636
HNF4A	-0.0626097	-0.476935	-0.503789	0.0155497	0.336315	-0.0949869	0.277089	-0.058022	0.140833	-0.325649	-0.0999699	0.299027	0.0790024	0.99201	0.271935	-0.0664415	-0.275008	-0.123235	-0.0155497	0.288512	1.18605	0.0716991	0.0835547	0.386312	-0.0139408	0.924024	0.404164	0.071888	-0.174818	0.0685015	0.145542	0.300848	1.37113	0.219713
CDH3	-0.0402937	0.648838	0.169438	0.152162	0.642277	0.00752544	-0.257215	0.763657	-0.0225148	1.00191	-0.52939	0.313873	-0.33438	0.395916	-0.156613	0.507467	-0.0812473	-0.00752592	0.432449	-0.370599	-0.123023	-0.415173	0	0.95237	-0.222566	0.565544	0	0.650957	0.205214	0.3181	0.706865	-0.145879	0.0322809	-0.120965
GUSBP11	0.38584	0.983443	0.829657	3.2226	3.83356	0.0616703	0.962606	0.0291214	-0.0291214	0.519031	-1.14204	-0.645678	0.123729	-1.95821	-1.05016	-0.26996	-0.596761	-0.245695	-0.12309	-0.655967	0.807533	-1.00639	0.387838	0.291971	-0.0544548	-1.0195	-0.159585	0.15411	0	0.267074	0.45852	-0.149203	1.43848	-0.0116944
CYP3A4	-0.072	0.851277	-0.138125	0.648286	-0.20689	-0.268619	0.0579553	-0.370017	-0.00532341	-0.0659251	1.05369	0.802664	-0.144231	0.55595	0.255398	0.160928	-0.00704384	0.00532341	-0.0108533	-0.225032	0.805786	0.10886	-0.0658011	0.340047	0.767266	0.249077	0.0382652	-0.13715	0.0585117	0.0624356	0.054275	-0.182702	0.438262	0.224128
SLC25A36	0.836961	0.0605087	-0.541328	-2.13504	0.0322876	1.18881	1.46568	-0.76922	0.0368414	-0.109019	1.42127	-0.163558	1.12108	-0.623934	-0.464746	0.619703	0.686377	-0.138505	-0.246135	-0.72353	-0.0322876	0.403854	1.31376	0.0544128	1.72852	-0.480634	-0.30606	0.675533	0.747181	-0.0830622	0	-0.655639	0.099267	0.61853
ZNF493	-0.0288558	-0.00154448	-0.166823	0.0236363	0.00154448	-0.129844	0.168454	-0.147418	0.333133	0.394915	-0.168315	0.0594859	-0.217145	-0.0187125	0.299625	0.165313	-0.445618	-0.143361	0.238823	3.46189	0.118086	-0.302192	-0.335402	-0.00242424	-0.154894	0.0281105	0.157413	-0.0675225	-0.499379	-0.0946527	0.0473905	3.27034	0.074677	-0.281817
KCNQ2	-0.262763	0.335965	-0.467641	-0.185914	0.275333	-0.534835	-0.146629	-0.0627875	-0.113547	-0.475692	0.744339	0.869625	0.693503	0.963918	-0.0328097	-0.169931	-0.105503	0.0328097	0.0897212	0.421147	0.885465	0.250249	0.441586	0.555548	0.457341	0.685761	-0.158177	-0.346129	-0.207808	0.00981808	0.114703	0.211618	0.883599	-0.0174871
SLC12A2	0.769432	-0.0756316	-0.17098	-0.413808	-0.446851	0.00478792	-0.67271	0.000839	0.350799	0.0171337	-0.903952	-0.000839	0.23653	-0.315508	0.922274	1.07573	0.735966	0.485656	0.951619	-0.496208	-0.518628	-0.0223861	0.298642	0.00926495	-0.462519	-0.379802	1.10219	1.01649	0.913579	0.962143	1.00626	-0.042068	-0.269105	-0.0363235
PROP1	-0.0721078	-0.406895	-0.259951	0.0313807	0.20138	-0.350086	-0.575516	-0.040091	-0.128071	-0.357885	0.471652	0.451165	0.348495	0.620535	-0.038373	-0.0133171	0.00931644	-0.00931597	0.1476	0.385028	0.804021	0.217859	0.429644	0.619949	0.432847	1.0172	-0.0255423	-0.0730586	0	0.0456967	0.138291	0.612841	0.928299	0.0671148
SLC5A2	0.577606	-0.351368	0.954595	-0.964816	-1.40516	0.130208	1.51024	-0.666442	-0.341259	-1.7551	-0.108192	-0.0459023	1.17402	0.0459023	0.665288	-0.0833292	-0.0768461	0.346661	0.0508614	-1.19557	1.28719	1.13507	1.18631	0.118807	0	0.340215	0.664176	0.0922365	0.03967	0.42249	0.276459	-1.16105	1.39281	1.37108
ATP5G2	1.27515	0.875125	0.477227	0.961268	-0.731402	-0.704749	-0.536337	1.2114	-0.110068	-0.190618	0.645963	0.110068	1.40867	-0.726012	0.25632	-0.281319	-0.198253	-0.963939	-0.268632	-0.645078	0.709195	2.20189	1.02388	0	0.47672	-0.837225	0.0200167	-0.429659	-0.429754	-0.630944	-0.416914	-0.593511	0.613722	2.05402
SCNN1B	0.353934	-0.630544	-0.60163	-0.978778	-0.861076	-0.0833778	-0.235469	0.430581	0.118244	-0.713608	-0.606946	0.293806	0.128597	0.466251	0.0229387	-0.100029	0.0480728	-0.0423827	-0.0229383	0.669803	1.40847	0.746569	0.296755	0.472662	-0.0904856	0.868638	0.0415597	0.118369	0.243106	0.0962982	0.229575	0.985191	1.6309	0.921698
SLC22A17	0.479668	-0.217941	-0.317073	-0.0946093	-0.242231	-0.31873	-0.245269	0.0364542	0.2916	-0.493871	-0.683335	-0.169739	0.763372	0.793215	0.44505	0.0481286	0.0830193	0.374271	-0.0419593	-0.0364542	1.42576	0.274828	0.812222	-0.0594478	-0.535057	0.692642	0.543953	0.0562754	0.0352578	0.286162	-0.0366874	-0.0856357	1.37958	0.380705
CEBPD	0.306833	-0.948224	0.140487	-1.35626	-0.033051	1.37304	0.973853	-0.100951	-0.512475	-0.136279	-0.509678	-0.535264	-0.67075	-0.983136	0.346941	1.17822	0.033051	0.590628	1.65254	0.756351	-0.501558	0.987325	-0.306911	-0.531733	-0.404387	-0.460005	0.491234	1.41713	0.165603	0.391113	1.45575	0.595003	-0.449329	1.20898
AKAP1	0.381352	-0.0381565	-0.227992	-0.378092	-0.581771	0.875582	0.953501	0.0381565	-0.475686	-0.127097	-0.0906944	-0.320536	-0.134214	-0.480666	0.41599	-0.127066	0.124049	0.158546	0.155116	0.346683	1.06062	0.388826	-0.0201559	0	0.0496416	-0.171834	0.556997	0.11857	0.327524	0.343991	0.388073	0.576821	1.13088	0.406646
G3BP1	0.0215392	1.18656	-0.118518	0.942412	0.104598	-0.189178	0.00788164	-0.251588	-0.118404	-0.115827	-0.077776	1.50572	-0.043376	0.393709	0.372284	0.185646	-0.00788164	-0.13122	-0.134622	0.315695	0.295177	-0.181586	0.00777864	1.26881	0	0.190607	0.294712	-0.0942063	-0.0275712	-0.179199	-0.0816832	0.299135	0.105781	-0.12212
AUP1	0.242573	0.431102	-0.203224	-0.0407572	0.656545	0.627635	0.663586	0.75008	-0.320137	-0.315153	-0.342057	-0.318673	0.199578	-0.665094	-0.224732	-0.0944815	-0.085	-0.35095	0.0407572	0.417453	1.00667	1.34144	0.288303	-0.273286	-0.23709	-0.528889	-0.159884	-0.0442543	0	-0.360049	0.126846	0.575623	1.09823	1.71809
ACKR3	-0.512302	-2.00143	-1.11373	-0.879412	0.0679741	0.101067	-0.78012	-0.089386	-0.693377	0.627906	-1.22263	0.509162	-1.07276	-1.24189	1.28029	2.07847	0.617066	-0.0679741	1.2984	0.169332	1.23731	1.97747	-1.1694	0.528836	-1.18078	-1.31015	1.15074	1.9185	0.526722	-0.0859737	1.27271	0.259157	1.32795	2.09248
REG1P	-0.427452	-0.0873055	-0.0351791	0.182302	-0.419966	-0.210013	-0.24753	0.0364485	0.334012	-0.0238118	0.425957	0.14131	0.0238118	1.5059	0.474518	-0.0598216	0.0901284	0.188854	-0.0613742	-0.0807567	0.342267	-0.19281	0.192754	0.296111	0.631413	1.58876	0.432221	0.0212832	0.118658	0.344039	-0.155622	0.00962687	0.372606	-0.138672
RPS9	0.0551796	0.571075	0.396066	0.513505	0.406631	-0.383567	-0.195487	-0.0679884	-0.291099	-0.100134	0.658124	0.597399	0.597375	-0.231606	-0.0840998	-0.40504	-0.0551796	-0.147247	-0.124967	0.21985	0.273259	0.305681	0.84144	0.737065	0.700441	-0.289841	-0.0239696	-0.104653	0.0389519	-0.0723591	-0.0696869	0.397325	0.628111	0.321817
NCF1	-0.297546	0.677235	0.075273	2.35426	1.7666	-0.144375	0.263108	0.996778	-0.0164709	0.113047	-0.329473	0.0164704	-0.210311	0.450255	-0.40317	-0.585638	-0.630796	-0.386964	-0.796712	0.392975	0.732337	-0.517823	0.193672	0.228284	-0.0607643	0.825055	-0.040153	0	-0.349466	0	-0.272183	0.705578	0.947642	-0.0891132
KANK2	-0.400168	0.148081	-0.242011	0.192706	0.45498	-0.378686	-0.160988	-0.246724	-0.0533934	-0.187926	0.494854	0.493019	0.170234	0.112899	0.0350018	-0.363926	-0.0350013	-0.213515	-0.112381	0.705754	0.922636	0.33423	0.379884	0.683022	0.427616	0.212526	0.152711	-0.196949	0.1592	-0.149514	-0.0370626	0.739163	1.15848	0.40476
MUC8	-0.175315	-0.202359	-0.366521	-0.345668	0.245171	-0.0887327	-0.420552	0.616024	0.10615	-0.418527	0.144204	0.0567765	-0.0700402	0.127209	0.354764	-0.121016	-0.0139971	-0.0291486	0.0916524	0.0809937	1.156	0.0139971	0.485264	0.377138	0.340961	0.334969	0.577051	0.116143	0.0996809	0.191651	0.238685	0.21261	1.37979	0.507861
DTX3	-0.0691876	0.00393963	-0.33699	0.0393853	0.274192	-0.401071	-0.0683851	0.0519505	-0.0613627	0.224304	0.458255	0.443456	-0.22728	1.16179	-0.0237031	-0.00393915	-0.0835409	-0.304771	-0.58489	0.760103	0.948343	0.106453	-0.0948033	0.254944	0.380404	1.09362	0	-0.0123701	0.121337	-0.0593238	-0.128052	0.529495	0.945344	0.264948
XCL1 /// XCL2	-0.151839	0.800277	0.532138	2.52583	1.22017	-0.340559	0.0696607	0.836187	-0.452405	0.537325	-0.175193	0.0621228	-0.0621228	0.399083	0.167112	-0.0768619	-0.10881	-0.371245	-0.391231	0.169866	-0.114404	-0.158553	-0.083991	0.248143	0.00114918	0.514659	0.371109	0.0304718	-0.136296	-0.128942	-0.221727	0.130089	0	-0.0405369
BIRC5	-0.198297	0.917984	0.0755072	0.834682	-0.0594959	-0.252175	-0.11911	-0.125074	0.0935078	-0.248971	0.379988	0.706548	-0.025444	0.626251	0.402925	-0.0588498	0.11226	-0.24562	-0.0592413	0.025444	0.37012	-0.339458	-0.0216656	0.66987	0.285508	0.834397	0.57054	-0.0738716	0.153008	-0.0403891	-0.0221372	0.000372	0.430825	0
HAND2	-0.142362	0.0876255	-0.0594234	-0.170429	-0.00670385	-0.489713	-0.0168133	-0.13905	-0.123423	-0.166602	0.511197	1.558	0.590674	0.492053	0.00670385	-0.00735331	0.312213	0.321319	0.096951	0.163355	0.445929	-0.11598	0.441445	1.18674	0.361162	0.196375	-0.169986	0.121943	0.176049	0.0916061	-0.0241604	-0.00586605	0.298514	-0.223523
ADAM28	0.117452	-0.28883	-0.222033	0.108337	0.466215	0.0120721	1.68717	-0.0120721	1.36652	1.98842	0.738398	-0.151352	-0.40964	0.183656	-0.0529895	-0.147797	-0.235723	0.0294456	-0.220852	-0.174381	0.0318189	-0.328288	-0.177885	0.038548	0.926227	0.317149	0.179887	0.00300074	-0.016089	0.058392	-0.101124	-0.104045	0.0261598	-0.0374351
TUBA1B	1.22397	1.05608	0.393894	1.38121	1.15339	2.51789	1.69954	1.36274	-0.36525	0.846994	0.0334301	-0.549883	-0.125612	-1.53967	-0.242159	-0.306582	-0.0334301	-0.757536	-0.508747	-0.609825	-0.0606422	0.903041	0.147737	-0.340072	0.189523	-1.4219	0	-0.197575	0.0744515	-0.675488	-0.417719	-0.4741	0.132915	1.1063
LAIR2	-0.619863	-0.186435	0.210404	0.528228	0.323313	-0.950027	-0.739454	1.65338	0.0288815	-0.112316	0.238883	0.553482	-0.0288811	1.59249	0.613606	-0.073967	0.0387053	0.522851	-0.107623	-0.246958	-0.11042	-0.437783	0.149477	0.31858	0.0832081	1.65734	0.412237	0	0.147127	0.603927	-0.0478215	-0.195957	-0.00165415	-0.222974
ZNF136	0.267673	-0.0491233	-0.0360279	-0.124732	1.60667	0.883729	0.885585	-0.064599	0.231627	0.923874	0.82712	0.0287671	-0.0624228	-0.357368	-0.256474	-0.260767	-0.0287671	-0.320732	0.26302	1.03595	1.07623	-0.466028	-0.382607	-0.231466	0.810068	-0.551362	-0.287704	-0.44051	-0.239482	-0.529504	0.0335298	0.941991	1.08239	-0.614863
NOX1	0.0123038	-0.219012	-0.407164	-0.0684123	-0.327394	-0.383192	-0.168595	0.0135145	-0.0491991	-0.678409	0.251442	0.869208	0.552924	1.70821	0.0642972	0.0912056	0.407712	0.0675077	-0.186625	-0.166428	0.394598	-0.0123038	0.422712	0.764405	0.170688	1.66258	0.1368	0.0404086	0.352138	0.0383086	-0.0971837	-0.0944681	0.385404	0.0425782
ABCG2	-0.0259671	-0.968693	0.265731	-0.452728	-0.575667	-0.346825	-0.651747	-0.561254	-0.742818	0.151085	0.509856	-0.54625	0.459432	-0.497109	0.0259671	0.899953	0.735314	1.09467	0.885264	-0.981609	0.0805678	0.26399	0.829954	-0.221351	0.737431	-0.15528	0.211904	1.08696	1.09172	1.42709	1.29707	-0.57572	0.269026	0.56481
CSF1	-0.139502	-0.229404	-0.399671	-0.0266304	0.353624	-0.421449	-0.253465	0.117985	0.219864	-0.302852	0.328036	-0.00641012	-0.0240979	1.51045	0.138881	-0.401988	0.0225739	0.351072	-0.129091	0.467248	0.806129	0.00641012	0.0871277	0.149533	0.5883	1.21247	0.237736	0	0.122324	0.275791	-0.102865	0.462458	0.533966	0.0262609
TUBGCP2	-0.352666	0.00985765	-0.199958	-0.234351	0.862922	-0.396783	-0.233201	-0.0779624	0.232998	-0.657414	-0.132364	-0.163081	0.157778	0.402531	0.36392	-0.00985765	-0.149068	0.126179	0.0349426	0.665488	0.551485	0.116563	0.4467	0.419426	-0.115222	0.753478	0.632827	0.305957	0	0.505015	0.041832	0.769926	0.656428	0.246294
NTN3	0.0960455	-0.00733185	-0.0174999	-0.203019	-0.107958	-0.134926	-0.040812	-0.111755	0.416435	0.00733185	0.417028	0.397161	0.308586	0.748949	-0.0508337	-0.138824	-0.0325689	-0.135159	0.0609908	0.437012	0.791674	0.368978	0.193831	0.349891	0.302731	0.432596	-0.0302782	-0.129508	0.150618	-0.236101	0.0878172	0.33696	0.700817	0.351738
GLG1	0.538631	-0.742034	-0.221201	0.0632973	-0.546982	0.700757	0.76206	0.719364	0.130991	-0.480544	-0.688287	0.0571747	-0.229671	0.650418	0.411449	-0.925751	-0.0571742	-0.374997	-0.368177	-0.357185	0.561318	0.455466	0.172803	0.627757	-0.136768	1.40042	1.08456	-0.177801	0.474327	0	0.210927	-0.138774	1.28474	0.717878
KHSRP	-0.366209	0.47589	0.251849	0.0137582	0.472064	-0.448664	-0.0282679	-0.0940266	-0.0110393	-0.895962	-0.24205	1.23021	0.42331	0.588647	0.246025	0.261125	-0.0258932	-0.0236883	-0.0668945	0.0110397	0.664787	-0.806211	0.593518	1.1414	-0.0402999	1.09306	0.220192	0.300359	0	0.223531	0.0771961	0.436113	0.744162	-0.841953
MEFV	-0.0518556	-0.410853	-0.0425677	1.17984	0.669045	0.154502	-0.0500126	-0.0410895	-0.048779	-0.141952	0.0339289	1.00667	-0.0339289	0.730484	0.388107	0.0811515	0.327436	-0.15647	-0.144199	0.445177	0.492547	-0.166454	0.0173879	1.03149	0	0.284883	0.314902	-0.0429835	0.189951	-0.155916	-0.279797	0.260578	0.204993	-0.475402
DNAJC16	0.357383	-1.11714	-0.335259	-1.60193	-1.01562	0.768869	1.19213	-1.11595	0.343824	1.26442	-0.240288	0.441327	0.0777636	0.075664	-0.141407	0.275905	-0.228559	-0.0765147	0.482716	-0.0806479	1.8481	-0.0756636	0.352387	0.570986	-0.421987	0.354719	-0.349774	0.539028	0.0434957	0.181437	0.658773	0.10135	2.16496	0.276286
CEBPA-AS1	-0.22766	0.632149	-0.121817	-0.263706	-0.473305	-0.771316	-0.386421	-0.373986	-0.32058	-0.455669	0.445456	0.719215	0.49174	0.885637	0.00425816	0.092803	0.312051	0.46782	0.431861	-0.00425816	0.790995	-0.0324678	0.568997	0.862747	0.478231	0.869025	-0.122216	0.149464	0.238585	0.21257	0.0655026	-0.136286	0.645043	-0.105147
ATF6	0.291681	-0.031323	-0.456173	-0.0577669	0.179155	0.550984	0.344165	0.635477	-0.0617728	-0.198857	-0.288337	-0.0887575	0.00538683	0.59682	0.0806165	-0.293865	-0.0726914	-0.193347	-0.00538635	0.179244	0.830958	0.63555	0.206525	0	0.0011034	0.572014	0.463519	-0.135887	0.149653	-0.0713973	0.0343885	0.246932	0.698899	0.821089
IGH /// IGHA1 /// IGHD /// IGHG1 /// IGHG3 /// IGHM /// IGHV3-23 /// IGHV4-31	0.232947	0.0267105	0.0177646	1.08172	2.96712	-0.543408	-0.475411	-0.188798	-0.0624824	0.533876	0.182378	0.0447307	-0.0308547	0.345044	-0.0291319	-0.553001	-0.323468	-0.561633	-0.246268	-0.0177646	0.113877	0.064188	0.477397	0.557804	0.451672	0.621006	0.0707192	-0.0720768	0.0161695	0.0500221	-0.129157	-0.0261693	0.754187	0.215374
IGHA1 /// IGHA2 /// IGHD /// IGHG1 /// IGHG3 /// IGHG4 /// IGHM /// IGHV4-31	-0.0656276	-0.534314	-0.372142	2.35748	1.53511	-0.05794	0.200273	0.0379271	0.0569525	0.13321	-0.290696	0.177971	-0.0720501	0.165495	0.442894	0.00139189	-0.185488	-0.251011	-0.226444	-0.00139189	0.636519	-0.137372	0.00956058	0.310007	-0.0312729	0.118558	0.616413	0.166584	-0.0602217	0	-0.20087	0.174243	0.932508	-0.0219064
CCL22	-0.208258	0.245589	-0.149975	0.00924349	0.753197	-0.403299	-0.588235	0.949646	-0.109583	-0.352463	0.478145	0.334739	0.166517	1.32384	0.0423574	-0.168345	-0.00924396	0.0816817	-0.16393	-0.113946	0.0821824	-0.165664	0.241226	0.641349	0.694205	1.42206	0.136857	-0.127472	0.157017	0.238758	0	0.0876532	0.142918	-0.106112
FAM153A	-0.33697	0.157293	-0.0498352	0.408359	-0.13227	-0.445256	-0.307871	-0.362738	-0.170568	-0.312463	1.25485	0.677765	0.260916	1.032	0.192505	-0.0656204	0.0498357	0.315094	-0.0665865	-0.0958099	0.43685	0.280402	0.0865426	0.740276	1.08568	0.742707	-0.137992	-0.0697656	0.120871	0.174036	-0.0255418	-0.213888	0.18063	0.159207
CNP	-0.0226059	0.640378	0.0135441	0.487905	0.873312	0.461739	0.240595	-0.177133	-0.0135441	-0.244244	0.0140419	0.0235949	0.422453	-0.205092	-0.614225	-0.0876341	-0.498513	-0.273817	-0.30627	1.42343	0.260287	-0.0251293	0.638743	0.287545	0.422925	0.115844	-0.37235	0.186919	-0.198843	0	-0.167797	1.60199	0.461853	0.190017
KDM2A	-0.46346	0.51634	0.0534687	-0.0936217	0.130475	-0.421353	-0.404469	-0.452015	-0.238962	-0.831917	-0.620528	0.62518	0.645849	0.645796	-0.166723	0.200546	0.223899	0.219435	0.640084	-0.177733	0.823134	-0.0534687	0.668714	0.777914	-0.173337	0.711306	-0.0314736	0.356882	0.527593	0.37305	0.743762	-0.0868397	0.762946	0.128717
GADD45B	-0.166392	-0.719259	0.647683	0.994245	-0.621043	-0.513351	-1.05814	0.914462	-0.47964	-0.422874	-0.49827	1.9147	-0.0138512	0.114217	1.02087	1.19761	1.09365	0.0138512	1.91127	-0.233512	-0.400037	1.30879	-0.685813	1.10091	-0.932715	-0.607023	0.148217	0.487492	0.293946	-0.622407	1.55577	-0.521714	-1.3178	0.655251
CRCT1	-0.462646	-0.0290489	-0.159883	0.15523	-0.0778785	-0.414813	-0.298748	0.519177	-0.313824	-0.429898	-0.207669	0.677231	0.693656	1.4606	0.420054	0.389494	0.154399	0.275981	0.0290489	-0.233529	0.245501	-0.223513	0.60117	0.472013	-0.0535669	1.51602	0.34227	0.157679	0.220206	0.301467	-0.0356007	-0.229433	0.161563	-0.0643148
PPIC	0.268213	0.813304	0.920803	-0.284312	-0.0766277	0.165452	0.189958	-0.0611715	1.25867	1.79203	-0.830643	-0.740742	-0.703428	-1.1261	-0.13069	-0.394888	-0.537512	-0.338632	0.138713	0.699634	0.387541	0.0611715	-0.0701332	-0.00905991	-0.198437	-0.639101	0.395737	0.275579	0.124004	0.411314	0.875732	1.31482	0.97558	0.630047
SLC29A2	-0.0486774	0.0128422	-0.34243	-0.34999	0.19161	-0.19074	0.0364151	0.259924	-0.0636377	-0.417551	-0.613236	0.193278	0.0272541	1.0459	-0.472405	-0.288357	-0.0128422	0.266772	0.437958	0.82744	0.632994	-0.0233316	0.230174	0.834677	-0.461588	1.26578	0	0.00209618	0.25437	0.201205	0.340207	0.889364	0.867332	0.0240192
IPO13	0.0687184	0.543537	-0.0432801	-0.779559	-0.423637	-0.242084	-0.248992	-0.814736	-0.21946	-1.25629	-0.00974417	0.656726	1.07766	0.651653	0.433895	-0.038269	0.0153751	0.211291	0.00974369	-0.114616	1.41239	0.155261	1.14208	0.669271	-0.00768328	0.658401	0.544972	-0.0662212	-0.0567312	0.241071	0	-0.26884	1.48466	0.16734
ACOX3	-0.172587	-0.284472	-0.00914001	-0.752326	-1.0186	-0.498026	-0.081872	-0.0360279	0.396462	0.287013	-0.512308	0.287316	0.831855	0.354593	-0.551631	0.247849	0.0517917	0.00913954	0.0596843	0.529503	0.874764	-0.719098	1.04891	0.806493	-0.164994	0.889539	-0.00275707	0.598834	0.406784	0.389099	0.555565	0.846607	1.28764	-0.404089
SYN2	-0.00435114	-0.0626988	0.731232	-0.802655	-0.661742	0.402449	0.183417	-0.919676	0.387107	-0.268596	-0.443874	-0.19542	0.409475	0.470768	-0.524694	0.631559	0.592883	0.572491	-0.449952	-0.535686	1.79632	0.00435162	0.538476	-0.0563159	-0.283678	0.529699	-0.206032	0.664348	0.63871	0.97185	0.0698824	-0.361403	1.48371	0.248684
SLC39A8	0.090322	-0.326787	-0.156156	-0.465233	0.371809	-0.563881	-0.298531	0.0522432	0.361196	0.338263	-0.769966	-0.358594	0.342237	0.764888	-0.0384836	0.0384841	0.0638037	0.835876	1.29222	-0.420976	-0.0750256	-0.172879	0.531625	0	-0.486939	0.691879	0.242511	0.436	0.366382	0.983211	1.74038	-0.262112	0.237803	0.15974
TMPRSS5	-0.332874	0.131253	-0.246834	-0.038269	0.271047	-0.0314593	-0.112491	-0.00730991	0.246348	-0.268739	0.00730991	0.637604	0.396367	0.285416	0.504259	0.0903907	-0.195513	-0.0189924	-0.302682	0.400187	0.779121	-0.114419	0.288838	0.542257	0.420669	0.822268	0.45276	0.0885425	-0.132554	-0.022151	-0.217811	0.543104	0.714068	-0.0357862
HN1	-0.222502	1.1437	0.869598	1.0932	0.626649	0.697779	0.312431	1.61794	-0.0489092	0.0489087	-0.294885	-0.52541	0.124976	-0.0851026	-0.135812	-0.223182	-0.270397	-0.296423	-0.316895	0.320642	-0.203232	0.301925	0.391563	-0.451336	-0.415396	0.254257	0.0993514	-0.054244	0	-0.0759902	0.159523	0.644064	0.0301237	0.425876
[truncated: 12,291 more rows]
